# Supplementary material for: GA20ox Family Genes Mediate Gibberellin and Auxin Crosstalk in Moso bamboo (Phyllostachys edulis)
Source: Plants (Basel). 2023 Aug 1;12(15):2842. doi: 10.3390/plants12152842 (PMC10421110; doi:10.3390/plants12152842)
Supplement: Supplementary file 1 [file plants-12-02842-s001.zip]

Archive with 5 entries (5 files):
- Table S3. Specific information on Moso bamboo and rice selection pressure analysis.xlsx
- Table S4. Analysis of the cis-acting elements of theGA20ox gene family promoter  in Moso bamboo.xlsx
- Table S5. The information on the ARF gene family of Moso bamboo.xlsx
- Table S1. Identification of GA20ox family  genes and physicochemical property analysis of Moso bamboo.xlsx
- Table S2. Genetic information on the syntenic relationships of Moso bamboo and other species.xlsx
