# Supplementary material for: GA20ox Family Genes Mediate Gibberellin and Auxin Crosstalk in Moso bamboo (Phyllostachys edulis)
Source: Plants (Basel). 2023 Aug 1;12(15):2842. doi: 10.3390/plants12152842 (PMC10421110; doi:10.3390/plants12152842)
Supplement: Supplementary file 1 [file plants-12-02842-s001.zip › Table S3. Specific information on Moso bamboo and rice selection pressure analysis.xlsx]

## Sheet: kaks
Seq_1	Seq_2	Ka	Ks	Ka_Ks	EffectiveLen	AverageS-sites	AverageN-sites	cN	cS	pN	pS
PH02Gene08927.t1	LOC_Os01g66100.1	0.385633	0.505705	0.762566	1068	271.167	796.833	240.25	99.75	0.301506	0.367855
PH02Gene21310.t1	LOC_Os01g66100.1	0.378294	0.530578	0.712984	1062	270.167	791.833	235.25	102.75	0.297095	0.380321
PH02Gene26108.t1	LOC_Os01g66100.1	0.401751	0.597992	0.671835	927	234.167	692.833	215.5	96.5	0.311042	0.4121
PH02Gene01581.t1	LOC_Os01g66100.1	0.460524	0.872363	0.527904	444	112	332	114.25	57.75	0.344127	0.515625
PH02Gene15516.t1	LOC_Os01g66100.1	0.202345	0.534802	0.378355	1080	280.25	799.75	141.833	107.167	0.177347	0.382397
PH02Gene40136.t1	LOC_Os01g66100.1	0.208776	0.484581	0.430838	1125	291.833	833.167	151.833	104.167	0.182236	0.356939
PH02Gene10705.t1	LOC_Os01g66100.1	0.0964449	0.358657	0.268906	1155	300.5	854.5	77.3333	85.6667	0.0905013	0.28508
PH02Gene07881.t1	LOC_Os01g66100.1	0.0864313	0.341172	0.253336	1059	273	786	64.1667	74.8333	0.081637	0.274115
PH02Gene01579.t1	LOC_Os01g66100.1	0.423946	0.911926	0.46489	336	84.3333	251.667	81.5	44.5	0.323841	0.527668
PH02Gene46883.t1	LOC_Os01g66100.1	0.731914	0.573423	1.2764	861	216.417	644.583	301.25	86.75	0.467356	0.400847
PH02Gene08927.t1	LOC_Os03g63970.1	0.182837	0.450589	0.405774	1083	273.583	809.417	131.333	92.6667	0.162257	0.338715
PH02Gene21310.t1	LOC_Os03g63970.1	0.183436	0.50767	0.361329	1080	272.917	807.083	131.333	100.667	0.162726	0.368855
PH02Gene26108.t1	LOC_Os03g63970.1	0.316546	0.754176	0.419724	954	237.583	716.417	185	113	0.25823	0.475623
PH02Gene01581.t1	LOC_Os03g63970.1	0.280386	0.655802	0.427547	435	109.417	325.583	76.1667	47.8333	0.233939	0.437167
PH02Gene15516.t1	LOC_Os03g63970.1	0.428652	0.71042	0.603379	966	245.75	720.25	235.167	112.833	0.326507	0.459139
PH02Gene40136.t1	LOC_Os03g63970.1	0.46202	0.657878	0.702288	1074	274.333	799.667	275.833	120.167	0.344935	0.438032
PH02Gene10705.t1	LOC_Os03g63970.1	0.425635	0.627454	0.678352	1050	268.75	781.25	253.75	114.25	0.3248	0.425116
PH02Gene07881.t1	LOC_Os03g63970.1	0.408628	0.603221	0.677411	978	250.333	727.667	229.25	103.75	0.315048	0.414447
PH02Gene01579.t1	LOC_Os03g63970.1	0.225052	0.575238	0.391232	312	78.8333	233.167	45.3333	31.6667	0.194425	0.401691
PH02Gene46883.t1	LOC_Os03g63970.1	0.758743	0.75055	1.01092	831	209.083	621.917	296.833	99.1667	0.477288	0.474293
PH02Gene08927.t1	LOC_Os07g07420.1	0.286924	0.466714	0.614775	1068	269.333	798.667	190.417	93.5833	0.238418	0.347463
PH02Gene21310.t1	LOC_Os07g07420.1	0.302316	0.52556	0.575227	1077	271.5	805.5	200.417	102.583	0.24881	0.377839
PH02Gene26108.t1	LOC_Os07g07420.1	0.109673	0.266207	0.411985	960	238	722	73.6667	53.3333	0.102031	0.22409
PH02Gene01581.t1	LOC_Os07g07420.1	0.425741	0.708508	0.600898	438	110.167	327.833	106.5	50.5	0.32486	0.458396
PH02Gene15516.t1	LOC_Os07g07420.1	0.414975	0.589098	0.704425	993	252	741	236.167	102.833	0.318713	0.408069
PH02Gene40136.t1	LOC_Os07g07420.1	0.418934	0.585458	0.715565	1044	268	776	249.083	108.917	0.320984	0.406405
PH02Gene10705.t1	LOC_Os07g07420.1	0.391661	0.502099	0.780047	1038	267.75	770.25	235	98	0.305096	0.366013
PH02Gene07881.t1	LOC_Os07g07420.1	0.38045	0.516895	0.736029	957	245.417	711.583	212.333	91.6667	0.298396	0.373514
PH02Gene01579.t1	LOC_Os07g07420.1	0.312752	0.642873	0.486491	330	83	247	63.1667	35.8333	0.255735	0.431727
PH02Gene46883.t1	LOC_Os07g07420.1	0.725798	0.640619	1.13296	837	211.25	625.75	291	91	0.465042	0.430769
PH02Gene08927.t1	LOC_Os03g42130.1	0.730933	0.514893	1.41958	969	238.25	730.75	341.25	88.75	0.466986	0.372508
PH02Gene21310.t1	LOC_Os03g42130.1	0.685567	0.487727	1.40564	960	235.417	724.583	325.583	84.4167	0.449339	0.358584
PH02Gene26108.t1	LOC_Os03g42130.1	0.651515	0.66379	0.981507	852	207.917	644.083	280.417	91.5833	0.435373	0.440481
PH02Gene01581.t1	LOC_Os03g42130.1	0.722207	0.749994	0.962949	369	86.8333	282.167	130.833	41.1667	0.463674	0.474088
PH02Gene15516.t1	LOC_Os03g42130.1	0.686744	0.826749	0.830656	906	224.417	681.583	306.583	112.417	0.44981	0.500928
PH02Gene40136.t1	LOC_Os03g42130.1	0.68627	0.780461	0.879313	951	237.25	713.75	320.917	115.083	0.449621	0.485072
PH02Gene10705.t1	LOC_Os03g42130.1	0.65479	0.609252	1.07474	954	237.333	716.667	313	99	0.436744	0.417135
PH02Gene07881.t1	LOC_Os03g42130.1	0.662094	0.633143	1.04573	909	226.083	682.917	300.333	96.6667	0.43978	0.427571
PH02Gene01579.t1	LOC_Os03g42130.1	0.781075	0.775613	1.00704	297	67.5833	229.417	111.333	32.6667	0.485289	0.483354
PH02Gene46883.t1	LOC_Os03g42130.1	0.637002	0.603764	1.05505	909	217.833	691.167	296.667	90.3333	0.429226	0.41469
PH02Gene08927.t1	LOC_Os04g39980.1	0.793025	0.534292	1.48425	879	225.917	653.083	319.667	86.3333	0.489473	0.382147
PH02Gene21310.t1	LOC_Os04g39980.1	0.761654	0.552761	1.37791	873	224.583	648.417	310.167	87.8333	0.478345	0.391095
PH02Gene26108.t1	LOC_Os04g39980.1	0.776475	0.61477	1.26303	807	207.75	599.25	289.833	87.1667	0.48366	0.419575
PH02Gene01581.t1	LOC_Os04g39980.1	0.781032	0.703472	1.11025	318	80.3333	237.667	115.333	36.6667	0.485273	0.456432
PH02Gene15516.t1	LOC_Os04g39980.1	0.724572	0.6132	1.18162	822	216.25	605.75	281.417	90.5833	0.464576	0.418882
PH02Gene40136.t1	LOC_Os04g39980.1	0.73746	0.54808	1.34553	861	225.667	635.333	298.25	87.75	0.469439	0.388848
PH02Gene10705.t1	LOC_Os04g39980.1	0.772474	0.545211	1.41684	870	227.333	642.667	309.917	88.0833	0.482235	0.387463
PH02Gene07881.t1	LOC_Os04g39980.1	0.825127	0.585569	1.4091	870	227.167	642.833	321.667	92.3333	0.500389	0.406456
PH02Gene01579.t1	LOC_Os04g39980.1	0.830707	0.67401	1.23248	324	82.0833	241.917	121.5	36.5	0.502239	0.44467
PH02Gene46883.t1	LOC_Os04g39980.1	0.739536	0.489655	1.51032	771	194.667	576.333	271	70	0.470214	0.359589
PH02Gene08927.t1	LOC_Os04g55070.1	0.801112	0.579846	1.3816	885	222.25	662.75	326.25	89.75	0.492267	0.403825
PH02Gene21310.t1	LOC_Os04g55070.1	0.740246	0.582709	1.27035	894	223.583	670.417	315.417	90.5833	0.470479	0.405143
PH02Gene26108.t1	LOC_Os04g55070.1	0.74837	0.629254	1.1893	810	200.167	609.833	288.75	85.25	0.47349	0.425895
PH02Gene01581.t1	LOC_Os04g55070.1	0.734403	0.846967	0.867098	339	82.75	256.25	120	42	0.468293	0.507553
PH02Gene15516.t1	LOC_Os04g55070.1	0.683056	0.832748	0.820243	846	214.583	631.417	283.083	107.917	0.44833	0.502913
PH02Gene40136.t1	LOC_Os04g55070.1	0.743052	0.675612	1.09982	867	221.75	645.25	304.25	98.75	0.471523	0.445321
PH02Gene10705.t1	LOC_Os04g55070.1	0.669776	0.632668	1.05865	852	217.417	634.583	281.083	92.9167	0.442942	0.427367
PH02Gene07881.t1	LOC_Os04g55070.1	0.679203	0.615988	1.10262	825	209.667	615.333	274.917	88.0833	0.446777	0.420111
PH02Gene01579.t1	LOC_Os04g55070.1	0.691459	0.750463	0.921377	315	76.0833	238.917	107.917	36.0833	0.451692	0.474261
PH02Gene46883.t1	LOC_Os04g55070.1	0.092968	0.271157	0.342857	942	232.917	709.083	62	53	0.0874368	0.227549
PH02Gene08927.t1	LOC_Os05g34854.1	0.420063	0.540385	0.77734	1080	277.833	802.167	258	107	0.321629	0.385123
PH02Gene21310.t1	LOC_Os05g34854.1	0.399621	0.536901	0.74431	1071	274.5	796.5	246.75	105.25	0.309793	0.383424
PH02Gene26108.t1	LOC_Os05g34854.1	0.415977	0.603195	0.689623	954	245.917	708.083	226.083	101.917	0.319289	0.414436
PH02Gene01581.t1	LOC_Os05g34854.1	0.408478	0.953913	0.428213	456	117.333	338.667	106.667	63.3333	0.314961	0.539773
PH02Gene15516.t1	LOC_Os05g34854.1	0.157018	0.364209	0.431119	1131	298.083	832.917	118	86	0.141671	0.28851
PH02Gene40136.t1	LOC_Os05g34854.1	0.154876	0.317164	0.488316	1152	301.583	850.417	119	78	0.139931	0.258635
PH02Gene10705.t1	LOC_Os05g34854.1	0.231617	0.479773	0.482764	1236	326.833	909.167	181.167	115.833	0.199267	0.354411
PH02Gene07881.t1	LOC_Os05g34854.1	0.213154	0.438888	0.485668	1071	281.417	789.583	146.5	93.5	0.185541	0.332248
PH02Gene01579.t1	LOC_Os05g34854.1	0.381066	1.04984	0.362973	339	89.0833	249.917	74.6667	50.3333	0.298766	0.565014
PH02Gene46883.t1	LOC_Os05g34854.1	0.703673	0.707364	0.994783	858	218	640	292.167	99.8333	0.45651	0.457951
PH02Gene08927.t1	LOC_Os05g34854.2	0.497765	0.59434	0.837509	942	242.417	699.583	254.5	99.5	0.363788	0.41045
PH02Gene21310.t1	LOC_Os05g34854.2	0.461651	0.601276	0.767787	930	238.167	691.833	238.5	98.5	0.344736	0.413576
PH02Gene26108.t1	LOC_Os05g34854.2	0.44067	0.733625	0.600676	798	208.333	589.667	196.5	97.5	0.333239	0.468
PH02Gene01581.t1	LOC_Os05g34854.2	0.527244	1.07171	0.491964	297	75.8333	221.167	83.75	43.25	0.378674	0.57033
PH02Gene15516.t1	LOC_Os05g34854.2	0.238093	0.478071	0.498027	978	257.417	720.583	147	91	0.204001	0.353512
PH02Gene40136.t1	LOC_Os05g34854.2	0.222942	0.459038	0.485672	999	261.417	737.583	142.25	89.75	0.19286	0.343322
PH02Gene10705.t1	LOC_Os05g34854.2	0.316082	0.614229	0.514599	1101	291.333	809.667	208.833	122.167	0.257925	0.419336
PH02Gene07881.t1	LOC_Os05g34854.2	0.308183	0.591954	0.52062	936	245.5	690.5	174.5	100.5	0.252715	0.409369
PH02Gene01579.t1	LOC_Os05g34854.2	0.650215	1.23526	0.52638	219	57.25	161.75	70.3333	34.6667	0.434827	0.605531
PH02Gene46883.t1	LOC_Os05g34854.2	0.726716	0.921558	0.788574	807	206.25	600.75	279.583	109.417	0.46539	0.530505
PH02Gene08927.t1	LOC_Os08g44590.1	0.699546	0.5824	1.20114	1002	256.583	745.417	339.083	103.917	0.454891	0.405002
PH02Gene21310.t1	LOC_Os08g44590.1	0.692555	0.605776	1.14325	978	251.25	726.75	328.583	104.417	0.452127	0.415589
PH02Gene26108.t1	LOC_Os08g44590.1	0.648057	0.757959	0.855003	888	224.667	663.333	287.833	107.167	0.43392	0.477003
PH02Gene01581.t1	LOC_Os08g44590.1	0.743112	0.916686	0.81065	399	101.75	297.25	140.167	53.8333	0.471545	0.529075
PH02Gene15516.t1	LOC_Os08g44590.1	0.691748	0.807568	0.856582	957	248.917	708.083	319.917	123.083	0.451807	0.494476
PH02Gene40136.t1	LOC_Os08g44590.1	0.714409	0.668973	1.06792	1011	262.833	748.167	344.667	116.333	0.460682	0.442613
PH02Gene10705.t1	LOC_Os08g44590.1	0.737079	0.589926	1.24944	1023	264.417	758.583	356	108	0.469296	0.408446
PH02Gene07881.t1	LOC_Os08g44590.1	0.712839	0.552883	1.28931	927	239.25	687.75	316.417	93.5833	0.460075	0.391153
PH02Gene01579.t1	LOC_Os08g44590.1	0.681466	0.799861	0.85198	327	81.6667	245.333	109.833	40.1667	0.44769	0.491837
PH02Gene46883.t1	LOC_Os08g44590.1	0.753034	0.691608	1.08882	846	214.167	631.833	300.25	96.75	0.475204	0.451751
