# Supplementary material for: GA20ox Family Genes Mediate Gibberellin and Auxin Crosstalk in Moso bamboo (Phyllostachys edulis)
Source: Plants (Basel). 2023 Aug 1;12(15):2842. doi: 10.3390/plants12152842 (PMC10421110; doi:10.3390/plants12152842)
Supplement: Supplementary file 1 [file plants-12-02842-s001.zip › Table S4. Analysis of the cis-acting elements of theGA20ox gene family promoter in Moso bamboo.xlsx]

## Sheet: Sheet1
Gene name	Cis-element name	Cis-element sequence	Start position	Length	Direction	Species	Function notes
PH02Gene01579.t1	TGACG-motif	TGACG	1206	5	-	Hordeum vulgare	cis-acting regulatory element involved in the MeJA-responsiveness
PH02Gene01579.t1	TGACG-motif	TGACG	1635	5	-	Hordeum vulgare	cis-acting regulatory element involved in the MeJA-responsiveness
PH02Gene01579.t1	CAAT-box	CAAT	51	4	-	Nicotiana glutinosa
PH02Gene01579.t1	CAAT-box	CAAT	89	4	+	Nicotiana glutinosa
PH02Gene01579.t1	CAAT-box	CAAAT	225	5	+	Pisum sativum	common cis-acting element in promoter and enhancer regions
PH02Gene01579.t1	CAAT-box	CAAAT	295	5	+	Pisum sativum	common cis-acting element in promoter and enhancer regions
PH02Gene01579.t1	CAAT-box	CCAAT	310	5	+	Arabidopsis thaliana	common cis-acting element in promoter and enhancer regions
PH02Gene01579.t1	CAAT-box	CAAT	311	4	+	Nicotiana glutinosa
PH02Gene01579.t1	CAAT-box	CCAAT	578	5	-	Arabidopsis thaliana	common cis-acting element in promoter and enhancer regions
PH02Gene01579.t1	CAAT-box	CCAAT	610	5	+	Arabidopsis thaliana	common cis-acting element in promoter and enhancer regions
PH02Gene01579.t1	CAAT-box	CAAT	611	4	+	Nicotiana glutinosa
PH02Gene01579.t1	CAAT-box	CAAAT	646	5	+	Pisum sativum	common cis-acting element in promoter and enhancer regions
PH02Gene01579.t1	CAAT-box	CAAAT	651	5	-	Pisum sativum	common cis-acting element in promoter and enhancer regions
PH02Gene01579.t1	CAAT-box	CAAT	726	4	+	Nicotiana glutinosa
PH02Gene01579.t1	CAAT-box	CAAAT	779	5	-	Pisum sativum	common cis-acting element in promoter and enhancer regions
PH02Gene01579.t1	CAAT-box	CAAAT	934	5	-	Pisum sativum	common cis-acting element in promoter and enhancer regions
PH02Gene01579.t1	CAAT-box	CAAT	1020	4	+	Nicotiana glutinosa
PH02Gene01579.t1	CAAT-box	CAAT	1117	4	-	Nicotiana glutinosa
PH02Gene01579.t1	CAAT-box	CAAAT	1156	5	+	Pisum sativum	common cis-acting element in promoter and enhancer regions
PH02Gene01579.t1	CAAT-box	CAAT	1309	4	-	Nicotiana glutinosa
PH02Gene01579.t1	CAAT-box	CAAT	1322	4	-	Nicotiana glutinosa
PH02Gene01579.t1	CAAT-box	CAAT	1478	4	+	Nicotiana glutinosa
PH02Gene01579.t1	CAAT-box	CAAT	1558	4	-	Nicotiana glutinosa
PH02Gene01579.t1	CAT-box	GCCACT	473	6	+	Arabidopsis thaliana	cis-acting regulatory element related to meristem expression
PH02Gene01579.t1	CAT-box	GCCACT	878	6	+	Arabidopsis thaliana	cis-acting regulatory element related to meristem expression
PH02Gene01579.t1	as-1	TGACG	1206	5	-	Arabidopsis thaliana
PH02Gene01579.t1	as-1	TGACG	1635	5	-	Arabidopsis thaliana
PH02Gene01579.t1	CCAAT-box	CAACGG	1179	6	-	Hordeum vulgare	MYBHv1 binding site
PH02Gene01579.t1	GCN4_motif	TGAGTCA	1235	7	+	Oryza sativa	cis-regulatory element involved in endosperm expression
PH02Gene01579.t1	ARE	AAACCA	136	6	-	Zea mays	cis-acting regulatory element essential for the anaerobic induction
PH02Gene01579.t1	Myb-binding site	CAACAG	2026	6	-	Nicotiana tabacum
PH02Gene01579.t1	STRE	AGGGG	231	5	-	Arabidopsis thaliana
PH02Gene01579.t1	STRE	AGGGG	285	5	-	Arabidopsis thaliana
PH02Gene01579.t1	STRE	AGGGG	718	5	-	Arabidopsis thaliana
PH02Gene01579.t1	STRE	AGGGG	894	5	+	Arabidopsis thaliana
PH02Gene01579.t1	STRE	AGGGG	1972	5	-	Arabidopsis thaliana
PH02Gene01579.t1	TATA-box	ATATAA	350	6	+	Brassica oleracea	core promoter element around -30 of transcription start
PH02Gene01579.t1	TATA-box	TATA	351	4	+	Arabidopsis thaliana	core promoter element around -30 of transcription start
PH02Gene01579.t1	TATA-box	TATAA	1346	5	-	Arabidopsis thaliana	core promoter element around -30 of transcription start
PH02Gene01579.t1	TATA-box	TATA	1347	4	-	Arabidopsis thaliana	core promoter element around -30 of transcription start
PH02Gene01579.t1	TATA-box	TATA	1737	4	-	Arabidopsis thaliana	core promoter element around -30 of transcription start
PH02Gene01579.t1		motif_sequence	179	4	+	organism	short_function
PH02Gene01579.t1		motif_sequence	448	4	+	organism	short_function
PH02Gene01579.t1		motif_sequence	464	4	+	organism	short_function
PH02Gene01579.t1		motif_sequence	599	4	-	organism	short_function
PH02Gene01579.t1		motif_sequence	621	4	+	organism	short_function
PH02Gene01579.t1		motif_sequence	795	4	+	organism	short_function
PH02Gene01579.t1		motif_sequence	981	4	+	organism	short_function
PH02Gene01579.t1		motif_sequence	1000	4	+	organism	short_function
PH02Gene01579.t1		motif_sequence	1091	4	+	organism	short_function
PH02Gene01579.t1		motif_sequence	1315	4	+	organism	short_function
PH02Gene01579.t1		motif_sequence	1460	4	-	organism	short_function
PH02Gene01579.t1		motif_sequence	1597	4	+	organism	short_function
PH02Gene01579.t1		motif_sequence	1691	4	+	organism	short_function
PH02Gene01579.t1		motif_sequence	2034	4	-	organism	short_function
PH02Gene01579.t1	ABRE	ACGTG	1830	5	+	Arabidopsis thaliana	cis-acting element involved in the abscisic acid responsiveness
PH02Gene01579.t1	TCT-motif	TCTTAC	634	6	-	Arabidopsis thaliana	part of a light responsive element
PH02Gene01579.t1	TCT-motif	TCTTAC	1224	6	+	Arabidopsis thaliana	part of a light responsive element
PH02Gene01579.t1	MYB-like sequence	TAACCA	120	6	+	Arabidopsis thaliana
PH02Gene01579.t1	MYB-like sequence	TAACCA	846	6	-	Arabidopsis thaliana
PH02Gene01579.t1	Unnamed__1	CGTGG	1819	5	-	Zea mays
PH02Gene01579.t1	Unnamed__1	CGTGG	1831	5	+	Zea mays
PH02Gene01579.t1	Unnamed__1	CGTGG	1861	5	+	Zea mays
PH02Gene01579.t1	MYC	CATGTG	59	6	+	Arabidopsis thaliana
PH02Gene01579.t1	MYC	CATGTG	572	6	+	Arabidopsis thaliana
PH02Gene01579.t1	MYC	CATGTG	907	6	-	Arabidopsis thaliana
PH02Gene01579.t1	Box 4	ATTAAT	775	6	+	Petroselinum crispum	part of a conserved DNA module involved in light responsiveness
PH02Gene01579.t1	CGTCA-motif	CGTCA	1206	5	+	Hordeum vulgare	cis-acting regulatory element involved in the MeJA-responsiveness
PH02Gene01579.t1	CGTCA-motif	CGTCA	1635	5	+	Hordeum vulgare	cis-acting regulatory element involved in the MeJA-responsiveness
PH02Gene01579.t1	MYB	TAACCA	120	6	+	Arabidopsis thaliana
PH02Gene01579.t1	MYB	CAACCA	607	6	+	Arabidopsis thaliana
PH02Gene01579.t1	MYB	TAACCA	846	6	-	Arabidopsis thaliana
PH02Gene01579.t1	MYB	CAACAG	2026	6	-	Arabidopsis thaliana
PH02Gene01579.t1	Unnamed__4	CTCC	216	4	+	Petroselinum hortense
PH02Gene01579.t1	Unnamed__4	CTCC	581	4	-	Petroselinum hortense
PH02Gene01579.t1	Unnamed__4	CTCC	623	4	+	Petroselinum hortense
PH02Gene01579.t1	Unnamed__4	CTCC	784	4	+	Petroselinum hortense
PH02Gene01579.t1	Unnamed__4	CTCC	813	4	+	Petroselinum hortense
PH02Gene01579.t1	Unnamed__4	CTCC	833	4	-	Petroselinum hortense
PH02Gene01579.t1	Unnamed__4	CTCC	875	4	-	Petroselinum hortense
PH02Gene01579.t1	Unnamed__4	CTCC	918	4	+	Petroselinum hortense
PH02Gene01579.t1	Unnamed__4	CTCC	983	4	+	Petroselinum hortense
PH02Gene01579.t1	Unnamed__4	CTCC	986	4	+	Petroselinum hortense
PH02Gene01579.t1	Unnamed__4	CTCC	1093	4	+	Petroselinum hortense
PH02Gene01579.t1	Unnamed__4	CTCC	1122	4	-	Petroselinum hortense
PH02Gene01579.t1	Unnamed__4	CTCC	1128	4	+	Petroselinum hortense
PH02Gene01579.t1	Unnamed__4	CTCC	1149	4	-	Petroselinum hortense
PH02Gene01579.t1	Unnamed__4	CTCC	1203	4	+	Petroselinum hortense
PH02Gene01579.t1	Unnamed__4	CTCC	1215	4	+	Petroselinum hortense
PH02Gene01579.t1	Unnamed__4	CTCC	1230	4	+	Petroselinum hortense
PH02Gene01579.t1	Unnamed__4	CTCC	1327	4	+	Petroselinum hortense
PH02Gene01579.t1	Unnamed__4	CTCC	1704	4	+	Petroselinum hortense
PH02Gene01579.t1	Unnamed__4	CTCC	1781	4	-	Petroselinum hortense
PH02Gene01579.t1	Unnamed__4	CTCC	1846	4	-	Petroselinum hortense
PH02Gene01579.t1	Unnamed__4	CTCC	1891	4	-	Petroselinum hortense
PH02Gene01579.t1	Unnamed__4	CTCC	1970	4	+	Petroselinum hortense
PH02Gene01579.t1	Unnamed__4	CTCC	1981	4	-	Petroselinum hortense
PH02Gene01579.t1	Unnamed__4	CTCC	2002	4	+	Petroselinum hortense
PH02Gene01579.t1	Unnamed__4	CTCC	2014	4	+	Petroselinum hortense
PH02Gene01579.t1	Unnamed__4	CTCC	2034	4	-	Petroselinum hortense
PH02Gene01579.t1	WRE3	CCACCT	1774	6	-	Pisum sativum
PH02Gene01579.t1	WRE3	CCACCT	1809	6	-	Pisum sativum
PH02Gene01579.t1	GA-motif	ATAGATAA	458	8	-	Arabidopsis thaliana	part of a light responsive element
PH02Gene01579.t1	TCA-element	CCATCTTTTT	1217	9	+	Nicotiana tabacum	cis-acting element involved in salicylic acid responsiveness
PH02Gene01579.t1	TCA-element	TCAGAAGAGG	1421	9	+	Brassica oleracea	cis-acting element involved in salicylic acid responsiveness
PH02Gene01579.t1	TCCC-motif	TCTCCCT	622	7	+	Spinacia oleracea	part of a light responsive element
PH02Gene01579.t1	TCCC-motif	TCTCCCT	1092	7	+	Spinacia oleracea	part of a light responsive element
PH02Gene01579.t1	MSA-like	TCAAACGGT	1683	9	-	Catharanthus roseus	cis-acting element involved in cell cycle regulation
PH02Gene01579.t1	GATA-motif	GATAGGG	625	7	-	Pisum sativum	part of a light responsive element
PH02Gene01579.t1	G-box	GCCACGTGGA	1827	9	-	Arabidopsis thaliana	cis-acting regulatory element involved in light responsiveness
PH02Gene01579.t1	G-box	CACGTC	1829	6	-	Zea mays	cis-acting regulatory element involved in light responsiveness
PH02Gene01579.t1	O2-site	GATGACATGG	1465	9	+	Zea mays	cis-acting regulatory element involved in zein metabolism regulation
PH02Gene01579.t1	MYB recognition site	CCGTTG	1179	6	+	Arabidopsis thaliana
PH02Gene01581.t1	MBS	CAACTG	1263	6	-	Arabidopsis thaliana	MYB binding site involved in drought-inducibility
PH02Gene01581.t1	MYB recognition site	CCGTTG	1180	6	+	Arabidopsis thaliana
PH02Gene01581.t1	G-box	CACGAC	1820	6	+	Zea mays	cis-acting regulatory element involved in light responsiveness
PH02Gene01581.t1	G-box	GCCACGTGGA	1827	9	-	Arabidopsis thaliana	cis-acting regulatory element involved in light responsiveness
PH02Gene01581.t1	G-box	CACGTC	1829	6	-	Zea mays	cis-acting regulatory element involved in light responsiveness
PH02Gene01581.t1	GATA-motif	GATAGGG	626	7	-	Pisum sativum	part of a light responsive element
PH02Gene01581.t1	GATA-motif	AAGGATAAGG	1986	9	-	Solanum tuberosum	part of a light responsive element
PH02Gene01581.t1	TCA-element	CCATCTTTTT	1218	9	+	Nicotiana tabacum	cis-acting element involved in salicylic acid responsiveness
PH02Gene01581.t1	TCA-element	TCAGAAGAGG	1421	9	+	Brassica oleracea	cis-acting element involved in salicylic acid responsiveness
PH02Gene01581.t1	TCCC-motif	TCTCCCT	623	7	+	Spinacia oleracea	part of a light responsive element
PH02Gene01581.t1	TCCC-motif	TCTCCCT	1093	7	+	Spinacia oleracea	part of a light responsive element
PH02Gene01581.t1	GA-motif	ATAGATAA	459	8	-	Arabidopsis thaliana	part of a light responsive element
PH02Gene01581.t1	Myb	CAACTG	1263	6	-	Arabidopsis thaliana
PH02Gene01581.t1	WRE3	CCACCT	1773	6	-	Pisum sativum
PH02Gene01581.t1	WRE3	CCACCT	1809	6	-	Pisum sativum
PH02Gene01581.t1	Unnamed__4	CTCC	582	4	-	Petroselinum hortense
PH02Gene01581.t1	Unnamed__4	CTCC	624	4	+	Petroselinum hortense
PH02Gene01581.t1	Unnamed__4	CTCC	785	4	+	Petroselinum hortense
PH02Gene01581.t1	Unnamed__4	CTCC	814	4	+	Petroselinum hortense
PH02Gene01581.t1	Unnamed__4	CTCC	834	4	-	Petroselinum hortense
PH02Gene01581.t1	Unnamed__4	CTCC	876	4	-	Petroselinum hortense
PH02Gene01581.t1	Unnamed__4	CTCC	919	4	+	Petroselinum hortense
PH02Gene01581.t1	Unnamed__4	CTCC	984	4	+	Petroselinum hortense
PH02Gene01581.t1	Unnamed__4	CTCC	987	4	+	Petroselinum hortense
PH02Gene01581.t1	Unnamed__4	CTCC	1001	4	+	Petroselinum hortense
PH02Gene01581.t1	Unnamed__4	CTCC	1094	4	+	Petroselinum hortense
PH02Gene01581.t1	Unnamed__4	CTCC	1123	4	-	Petroselinum hortense
PH02Gene01581.t1	Unnamed__4	CTCC	1129	4	+	Petroselinum hortense
PH02Gene01581.t1	Unnamed__4	CTCC	1150	4	-	Petroselinum hortense
PH02Gene01581.t1	Unnamed__4	CTCC	1204	4	+	Petroselinum hortense
PH02Gene01581.t1	Unnamed__4	CTCC	1216	4	+	Petroselinum hortense
PH02Gene01581.t1	Unnamed__4	CTCC	1231	4	+	Petroselinum hortense
PH02Gene01581.t1	Unnamed__4	CTCC	1327	4	+	Petroselinum hortense
PH02Gene01581.t1	Unnamed__4	CTCC	1495	4	+	Petroselinum hortense
PH02Gene01581.t1	Unnamed__4	CTCC	1703	4	+	Petroselinum hortense
PH02Gene01581.t1	Unnamed__4	CTCC	1780	4	-	Petroselinum hortense
PH02Gene01581.t1	Unnamed__4	CTCC	1846	4	-	Petroselinum hortense
PH02Gene01581.t1	Unnamed__4	CTCC	1891	4	-	Petroselinum hortense
PH02Gene01581.t1	Unnamed__4	CTCC	1970	4	+	Petroselinum hortense
PH02Gene01581.t1	Unnamed__4	CTCC	1981	4	-	Petroselinum hortense
PH02Gene01581.t1	Unnamed__4	CTCC	2002	4	+	Petroselinum hortense
PH02Gene01581.t1	Unnamed__4	CTCC	2014	4	+	Petroselinum hortense
PH02Gene01581.t1	Unnamed__4	CTCC	2034	4	-	Petroselinum hortense
PH02Gene01581.t1	MYB	TAACCA	121	6	+	Arabidopsis thaliana
PH02Gene01581.t1	MYB	CAACCA	608	6	+	Arabidopsis thaliana
PH02Gene01581.t1	MYB	TAACCA	643	6	+	Arabidopsis thaliana
PH02Gene01581.t1	MYB	TAACCA	847	6	-	Arabidopsis thaliana
PH02Gene01581.t1	Box 4	ATTAAT	776	6	+	Petroselinum crispum	part of a conserved DNA module involved in light responsiveness
PH02Gene01581.t1	CGTCA-motif	CGTCA	1481	5	-	Hordeum vulgare	cis-acting regulatory element involved in the MeJA-responsiveness
PH02Gene01581.t1	CGTCA-motif	CGTCA	1634	5	+	Hordeum vulgare	cis-acting regulatory element involved in the MeJA-responsiveness
PH02Gene01581.t1	MYC	CATGTG	60	6	+	Arabidopsis thaliana
PH02Gene01581.t1	MYC	CATGTG	573	6	+	Arabidopsis thaliana
PH02Gene01581.t1	MYC	CATGTG	908	6	-	Arabidopsis thaliana
PH02Gene01581.t1	Unnamed__1	CGTGG	1819	5	-	Zea mays
PH02Gene01581.t1	Unnamed__1	CGTGG	1831	5	+	Zea mays
PH02Gene01581.t1	Unnamed__1	CGTGG	1861	5	+	Zea mays
PH02Gene01581.t1	MYB-like sequence	TAACCA	121	6	+	Arabidopsis thaliana
PH02Gene01581.t1	MYB-like sequence	TAACCA	643	6	+	Arabidopsis thaliana
PH02Gene01581.t1	MYB-like sequence	TAACCA	847	6	-	Arabidopsis thaliana
PH02Gene01581.t1	ABRE	ACGTG	1830	5	+	Arabidopsis thaliana	cis-acting element involved in the abscisic acid responsiveness
PH02Gene01581.t1		motif_sequence	180	4	+	organism	short_function
PH02Gene01581.t1		motif_sequence	429	4	+	organism	short_function
PH02Gene01581.t1		motif_sequence	449	4	+	organism	short_function
PH02Gene01581.t1		motif_sequence	465	4	+	organism	short_function
PH02Gene01581.t1		motif_sequence	622	4	+	organism	short_function
PH02Gene01581.t1		motif_sequence	796	4	+	organism	short_function
PH02Gene01581.t1		motif_sequence	982	4	+	organism	short_function
PH02Gene01581.t1		motif_sequence	1092	4	+	organism	short_function
PH02Gene01581.t1		motif_sequence	1315	4	+	organism	short_function
PH02Gene01581.t1		motif_sequence	1460	4	-	organism	short_function
PH02Gene01581.t1		motif_sequence	1596	4	+	organism	short_function
PH02Gene01581.t1		motif_sequence	1690	4	+	organism	short_function
PH02Gene01581.t1		motif_sequence	2034	4	-	organism	short_function
PH02Gene01581.t1	TCT-motif	TCTTAC	635	6	-	Arabidopsis thaliana	part of a light responsive element
PH02Gene01581.t1	TCT-motif	TCTTAC	1225	6	+	Arabidopsis thaliana	part of a light responsive element
PH02Gene01581.t1	TATA-box	ATATAA	351	6	+	Brassica oleracea	core promoter element around -30 of transcription start
PH02Gene01581.t1	TATA-box	TATA	352	4	+	Arabidopsis thaliana	core promoter element around -30 of transcription start
PH02Gene01581.t1	TATA-box	TATA	1736	4	-	Arabidopsis thaliana	core promoter element around -30 of transcription start
PH02Gene01581.t1	Sp1	GGGCGG	1952	6	+	Oryza sativa	light responsive element
PH02Gene01581.t1	STRE	AGGGG	286	5	-	Arabidopsis thaliana
PH02Gene01581.t1	STRE	AGGGG	719	5	-	Arabidopsis thaliana
PH02Gene01581.t1	STRE	AGGGG	895	5	+	Arabidopsis thaliana
PH02Gene01581.t1	STRE	AGGGG	1972	5	-	Arabidopsis thaliana
PH02Gene01581.t1	CCAAT-box	CAACGG	1180	6	-	Hordeum vulgare	MYBHv1 binding site
PH02Gene01581.t1	GCN4_motif	TGAGTCA	1236	7	+	Oryza sativa	cis-regulatory element involved in endosperm expression
PH02Gene01581.t1	as-1	TGACG	1481	5	+	Arabidopsis thaliana
PH02Gene01581.t1	as-1	TGACG	1634	5	-	Arabidopsis thaliana
PH02Gene01581.t1	CAT-box	GCCACT	474	6	+	Arabidopsis thaliana	cis-acting regulatory element related to meristem expression
PH02Gene01581.t1	CAT-box	GCCACT	879	6	+	Arabidopsis thaliana	cis-acting regulatory element related to meristem expression
PH02Gene01581.t1	TGACG-motif	TGACG	1481	5	+	Hordeum vulgare	cis-acting regulatory element involved in the MeJA-responsiveness
PH02Gene01581.t1	TGACG-motif	TGACG	1634	5	-	Hordeum vulgare	cis-acting regulatory element involved in the MeJA-responsiveness
PH02Gene01581.t1	CAAT-box	CAAT	52	4	-	Nicotiana glutinosa
PH02Gene01581.t1	CAAT-box	CAAT	90	4	+	Nicotiana glutinosa
PH02Gene01581.t1	CAAT-box	CAAAT	226	5	+	Pisum sativum	common cis-acting element in promoter and enhancer regions
PH02Gene01581.t1	CAAT-box	CCAAT	311	5	+	Arabidopsis thaliana	common cis-acting element in promoter and enhancer regions
PH02Gene01581.t1	CAAT-box	CAAT	312	4	+	Nicotiana glutinosa
PH02Gene01581.t1	CAAT-box	CCAAT	417	5	-	Arabidopsis thaliana	common cis-acting element in promoter and enhancer regions
PH02Gene01581.t1	CAAT-box	CAAT	511	4	+	Nicotiana glutinosa
PH02Gene01581.t1	CAAT-box	CAAAT	538	5	+	Pisum sativum	common cis-acting element in promoter and enhancer regions
PH02Gene01581.t1	CAAT-box	CCAAT	579	5	-	Arabidopsis thaliana	common cis-acting element in promoter and enhancer regions
PH02Gene01581.t1	CAAT-box	CCAAT	611	5	+	Arabidopsis thaliana	common cis-acting element in promoter and enhancer regions
PH02Gene01581.t1	CAAT-box	CAAT	612	4	+	Nicotiana glutinosa
PH02Gene01581.t1	CAAT-box	CAAAT	647	5	+	Pisum sativum	common cis-acting element in promoter and enhancer regions
PH02Gene01581.t1	CAAT-box	CAAT	727	4	+	Nicotiana glutinosa
PH02Gene01581.t1	CAAT-box	CAAAT	780	5	-	Pisum sativum	common cis-acting element in promoter and enhancer regions
PH02Gene01581.t1	CAAT-box	CAAT	902	4	-	Nicotiana glutinosa
PH02Gene01581.t1	CAAT-box	CAAAT	935	5	-	Pisum sativum	common cis-acting element in promoter and enhancer regions
PH02Gene01581.t1	CAAT-box	CAAT	1021	4	+	Nicotiana glutinosa
PH02Gene01581.t1	CAAT-box	CAAT	1118	4	-	Nicotiana glutinosa
PH02Gene01581.t1	CAAT-box	CAAT	1309	4	-	Nicotiana glutinosa
PH02Gene01581.t1	CAAT-box	CAAT	1478	4	+	Nicotiana glutinosa
PH02Gene01581.t1	CAAT-box	CAAT	1557	4	-	Nicotiana glutinosa
PH02Gene01581.t1	CAAT-box	CAAT	1621	4	+	Nicotiana glutinosa
PH02Gene01581.t1	circadian	CAAAGATATC	511	9	+	Lycopersicon esculentum	cis-acting regulatory element involved in circadian control
PH02Gene07881.t1	MBS	CAACTG	1132	6	+	Arabidopsis thaliana	MYB binding site involved in drought-inducibility
PH02Gene07881.t1	MYB recognition site	CCGTTG	1486	6	-	Arabidopsis thaliana
PH02Gene07881.t1	MYB recognition site	CCGTTG	1639	6	-	Arabidopsis thaliana
PH02Gene07881.t1	O2-site	GATGACATGG	1727	9	-	Zea mays	cis-acting regulatory element involved in zein metabolism regulation
PH02Gene07881.t1	CTAG-motif	ACTAGCAGAA	1463	9	+	Avena sativa
PH02Gene07881.t1	TCA	TCATCTTCAT	1732	9	+	Pisum sativum
PH02Gene07881.t1	TCCC-motif	TCTCCCT	440	7	-	Spinacia oleracea	part of a light responsive element
PH02Gene07881.t1	TCCC-motif	TCTCCCT	664	7	+	Spinacia oleracea	part of a light responsive element
PH02Gene07881.t1	TCCC-motif	TCTCCCT	1793	7	+	Spinacia oleracea	part of a light responsive element
PH02Gene07881.t1	G-box	CACGAC	453	6	-	Zea mays	cis-acting regulatory element involved in light responsiveness
PH02Gene07881.t1	G-box	TACGTG	501	6	+	Arabidopsis thaliana	cis-acting regulatory element involved in light responsiveness
PH02Gene07881.t1	G-box	CACGAC	512	6	+	Zea mays	cis-acting regulatory element involved in light responsiveness
PH02Gene07881.t1	G-box	CACGAC	611	6	+	Zea mays	cis-acting regulatory element involved in light responsiveness
PH02Gene07881.t1	G-box	CACGAC	773	6	-	Zea mays	cis-acting regulatory element involved in light responsiveness
PH02Gene07881.t1	G-box	CACGAC	778	6	-	Zea mays	cis-acting regulatory element involved in light responsiveness
PH02Gene07881.t1	G-box	CACGAC	942	6	-	Zea mays	cis-acting regulatory element involved in light responsiveness
PH02Gene07881.t1	G-box	CACGTC	947	6	-	Zea mays	cis-acting regulatory element involved in light responsiveness
PH02Gene07881.t1	G-box	CACGAC	1049	6	-	Zea mays	cis-acting regulatory element involved in light responsiveness
PH02Gene07881.t1	DRE core	GCCGAC	562	6	-	Arabidopsis thaliana
PH02Gene07881.t1	GATA-motif	GATAGGG	899	7	-	Pisum sativum	part of a light responsive element
PH02Gene07881.t1	GATA-motif	AAGATAAGATT	1434	10	-	Arabidopsis thaliana	part of a light responsive element
PH02Gene07881.t1	Unnamed__2	AACCTAACCT	892	9	+	Petroselinum hortense
PH02Gene07881.t1	Myb	CAACTG	1132	6	+	Arabidopsis thaliana
PH02Gene07881.t1	TGA-element	AACGAC	430	6	+	Brassica oleracea	auxin-responsive element
PH02Gene07881.t1	TATC-box	TATCCCA	1723	7	+	Oryza sativa	cis-acting element involved in gibberellin-responsiveness
PH02Gene07881.t1	I-box	cCATATCCAAT	1287	10	-	Flaveria trinervia	part of a light responsive element
PH02Gene07881.t1	MYB	CAACCA	67	6	+	Arabidopsis thaliana
PH02Gene07881.t1	MYB	CAACCA	842	6	+	Arabidopsis thaliana
PH02Gene07881.t1	Box 4	ATTAAT	1710	6	-	Petroselinum crispum	part of a conserved DNA module involved in light responsiveness
PH02Gene07881.t1	CGTCA-motif	CGTCA	249	5	-	Hordeum vulgare	cis-acting regulatory element involved in the MeJA-responsiveness
PH02Gene07881.t1	CGTCA-motif	CGTCA	626	5	-	Hordeum vulgare	cis-acting regulatory element involved in the MeJA-responsiveness
PH02Gene07881.t1	CGTCA-motif	CGTCA	946	5	-	Hordeum vulgare	cis-acting regulatory element involved in the MeJA-responsiveness
PH02Gene07881.t1	CGTCA-motif	CGTCA	990	5	-	Hordeum vulgare	cis-acting regulatory element involved in the MeJA-responsiveness
PH02Gene07881.t1	ATCT-motif	AATCTAATCC	1434	9	+	Pisum sativum	part of a conserved DNA module involved in light responsiveness
PH02Gene07881.t1	WRE3	CCACCT	301	6	+	Pisum sativum
PH02Gene07881.t1	WRE3	CCACCT	1667	6	+	Pisum sativum
PH02Gene07881.t1	WRE3	CCACCT	2001	6	+	Pisum sativum
PH02Gene07881.t1	Unnamed__4	CTCC	62	4	-	Petroselinum hortense
PH02Gene07881.t1	Unnamed__4	CTCC	89	4	-	Petroselinum hortense
PH02Gene07881.t1	Unnamed__4	CTCC	157	4	-	Petroselinum hortense
PH02Gene07881.t1	Unnamed__4	CTCC	172	4	-	Petroselinum hortense
PH02Gene07881.t1	Unnamed__4	CTCC	190	4	+	Petroselinum hortense
PH02Gene07881.t1	Unnamed__4	CTCC	259	4	+	Petroselinum hortense
PH02Gene07881.t1	Unnamed__4	CTCC	281	4	-	Petroselinum hortense
PH02Gene07881.t1	Unnamed__4	CTCC	299	4	+	Petroselinum hortense
PH02Gene07881.t1	Unnamed__4	CTCC	305	4	+	Petroselinum hortense
PH02Gene07881.t1	Unnamed__4	CTCC	328	4	+	Petroselinum hortense
PH02Gene07881.t1	Unnamed__4	CTCC	345	4	-	Petroselinum hortense
PH02Gene07881.t1	Unnamed__4	CTCC	348	4	-	Petroselinum hortense
PH02Gene07881.t1	Unnamed__4	CTCC	372	4	-	Petroselinum hortense
PH02Gene07881.t1	Unnamed__4	CTCC	390	4	+	Petroselinum hortense
PH02Gene07881.t1	Unnamed__4	CTCC	400	4	-	Petroselinum hortense
PH02Gene07881.t1	Unnamed__4	CTCC	415	4	-	Petroselinum hortense
PH02Gene07881.t1	Unnamed__4	CTCC	442	4	-	Petroselinum hortense
PH02Gene07881.t1	Unnamed__4	CTCC	665	4	+	Petroselinum hortense
PH02Gene07881.t1	Unnamed__4	CTCC	719	4	+	Petroselinum hortense
PH02Gene07881.t1	Unnamed__4	CTCC	753	4	+	Petroselinum hortense
PH02Gene07881.t1	Unnamed__4	CTCC	985	4	-	Petroselinum hortense
PH02Gene07881.t1	Unnamed__4	CTCC	1039	4	-	Petroselinum hortense
PH02Gene07881.t1	Unnamed__4	CTCC	1184	4	-	Petroselinum hortense
PH02Gene07881.t1	Unnamed__4	CTCC	1222	4	-	Petroselinum hortense
PH02Gene07881.t1	Unnamed__4	CTCC	1375	4	-	Petroselinum hortense
PH02Gene07881.t1	Unnamed__4	CTCC	1736	4	+	Petroselinum hortense
PH02Gene07881.t1	Unnamed__4	CTCC	1777	4	+	Petroselinum hortense
PH02Gene07881.t1	Unnamed__4	CTCC	1781	4	+	Petroselinum hortense
PH02Gene07881.t1	Unnamed__4	CTCC	1794	4	+	Petroselinum hortense
PH02Gene07881.t1	Unnamed__4	CTCC	1798	4	+	Petroselinum hortense
PH02Gene07881.t1	Unnamed__4	CTCC	1830	4	+	Petroselinum hortense
PH02Gene07881.t1	Unnamed__4	CTCC	1834	4	+	Petroselinum hortense
PH02Gene07881.t1	Unnamed__4	CTCC	1842	4	+	Petroselinum hortense
PH02Gene07881.t1	Unnamed__4	CTCC	1845	4	+	Petroselinum hortense
PH02Gene07881.t1	Unnamed__4	CTCC	1881	4	+	Petroselinum hortense
PH02Gene07881.t1	Unnamed__4	CTCC	1884	4	+	Petroselinum hortense
PH02Gene07881.t1	Unnamed__4	CTCC	1921	4	+	Petroselinum hortense
PH02Gene07881.t1	Unnamed__4	CTCC	1999	4	+	Petroselinum hortense
PH02Gene07881.t1	Unnamed__1	CGTGG	70	5	-	Zea mays
PH02Gene07881.t1	Unnamed__1	CGTGG	102	5	+	Zea mays
PH02Gene07881.t1	Unnamed__1	CGTGG	410	5	+	Zea mays
PH02Gene07881.t1	Unnamed__1	CGTGG	423	5	-	Zea mays
PH02Gene07881.t1	Unnamed__1	CGTGG	455	5	+	Zea mays
PH02Gene07881.t1	Unnamed__1	CGTGG	610	5	-	Zea mays
PH02Gene07881.t1	Unnamed__1	CGTGG	746	5	-	Zea mays
PH02Gene07881.t1	Unnamed__1	GAATTTAATTAA	1703	11	+	Glycine max	60K protein binding site
PH02Gene07881.t1	MRE	AACCTAA	892	7	+	Petroselinum crispum	MYB binding site involved in light responsiveness
PH02Gene07881.t1	MYC	CAATTG	552	6	+	Arabidopsis thaliana
PH02Gene07881.t1	TATA-box	TATA	1073	4	-	Arabidopsis thaliana	core promoter element around -30 of transcription start
PH02Gene07881.t1	TATA-box	ATTATA	1082	6	+	Brassica napus	core promoter element around -30 of transcription start
PH02Gene07881.t1	TATA-box	TATAA	1083	5	-	Arabidopsis thaliana	core promoter element around -30 of transcription start
PH02Gene07881.t1	TATA-box	TATA	1084	4	-	Arabidopsis thaliana	core promoter element around -30 of transcription start
PH02Gene07881.t1	TATA-box	TAAAGATT	1149	8	+	Arabidopsis thaliana	core promoter element around -30 of transcription start
PH02Gene07881.t1	TATA-box	TATACA	1175	6	-	Helianthus annuus	core promoter element around -30 of transcription start
PH02Gene07881.t1	TATA-box	TATA	1177	4	-	Arabidopsis thaliana	core promoter element around -30 of transcription start
PH02Gene07881.t1	TATA-box	ATTATA	1278	6	+	Brassica napus	core promoter element around -30 of transcription start
PH02Gene07881.t1	TATA-box	TATAA	1279	5	-	Arabidopsis thaliana	core promoter element around -30 of transcription start
PH02Gene07881.t1	TATA-box	TATA	1280	4	-	Arabidopsis thaliana	core promoter element around -30 of transcription start
PH02Gene07881.t1	TATA-box	TACATAAA	1333	8	+	Oryza sativa	core promoter element around -30 of transcription start
PH02Gene07881.t1		motif_sequence	326	4	+	organism	short_function
PH02Gene07881.t1		motif_sequence	339	4	-	organism	short_function
PH02Gene07881.t1		motif_sequence	657	4	+	organism	short_function
PH02Gene07881.t1		motif_sequence	663	4	+	organism	short_function
PH02Gene07881.t1		motif_sequence	741	4	+	organism	short_function
PH02Gene07881.t1		motif_sequence	1039	4	-	organism	short_function
PH02Gene07881.t1		motif_sequence	1043	4	+	organism	short_function
PH02Gene07881.t1		motif_sequence	1135	4	+	organism	short_function
PH02Gene07881.t1		motif_sequence	1290	4	-	organism	short_function
PH02Gene07881.t1		motif_sequence	1332	4	-	organism	short_function
PH02Gene07881.t1		motif_sequence	1700	4	-	organism	short_function
PH02Gene07881.t1		motif_sequence	1734	4	+	organism	short_function
PH02Gene07881.t1		motif_sequence	1840	4	+	organism	short_function
PH02Gene07881.t1		motif_sequence	1879	4	+	organism	short_function
PH02Gene07881.t1		motif_sequence	1919	4	+	organism	short_function
PH02Gene07881.t1	ABRE	GCCGCGTGGC	406	9	+	Oryza sativa	cis-acting element involved in the abscisic acid responsiveness
PH02Gene07881.t1	ABRE	ACGTG	502	5	+	Arabidopsis thaliana	cis-acting element involved in the abscisic acid responsiveness
PH02Gene07881.t1	ABRE	GCCGCGTGGC	758	9	+	Oryza sativa	cis-acting element involved in the abscisic acid responsiveness
PH02Gene07881.t1	ABRE	ACGTG	948	5	+	Arabidopsis thaliana	cis-acting element involved in the abscisic acid responsiveness
PH02Gene07881.t1	ABRE4	CACGTA	501	6	-	Zea mays
PH02Gene07881.t1	CCAAT-box	CAACGG	1486	6	+	Hordeum vulgare	MYBHv1 binding site
PH02Gene07881.t1	CCAAT-box	CAACGG	1639	6	+	Hordeum vulgare	MYBHv1 binding site
PH02Gene07881.t1	ARE	AAACCA	1295	6	-	Zea mays	cis-acting regulatory element essential for the anaerobic induction
PH02Gene07881.t1	ARE	AAACCA	1482	6	+	Zea mays	cis-acting regulatory element essential for the anaerobic induction
PH02Gene07881.t1	ARE	AAACCA	1513	6	+	Zea mays	cis-acting regulatory element essential for the anaerobic induction
PH02Gene07881.t1	ARE	AAACCA	1540	6	-	Zea mays	cis-acting regulatory element essential for the anaerobic induction
PH02Gene07881.t1	ARE	AAACCA	1635	6	+	Zea mays	cis-acting regulatory element essential for the anaerobic induction
PH02Gene07881.t1	ARE	AAACCA	1664	6	+	Zea mays	cis-acting regulatory element essential for the anaerobic induction
PH02Gene07881.t1	ARE	AAACCA	1691	6	-	Zea mays	cis-acting regulatory element essential for the anaerobic induction
PH02Gene07881.t1	ABRE3a	TACGTG	501	6	+	Zea mays
PH02Gene07881.t1	as-1	TGACG	249	5	+	Arabidopsis thaliana
PH02Gene07881.t1	as-1	TGACG	626	5	+	Arabidopsis thaliana
PH02Gene07881.t1	as-1	TGACG	946	5	+	Arabidopsis thaliana
PH02Gene07881.t1	as-1	TGACG	990	5	+	Arabidopsis thaliana
PH02Gene07881.t1	Sp1	GGGCGG	2026	6	-	Oryza sativa	light responsive element
PH02Gene07881.t1	STRE	AGGGG	1847	5	-	Arabidopsis thaliana
PH02Gene07881.t1	STRE	AGGGG	1886	5	-	Arabidopsis thaliana
PH02Gene07881.t1	CAAT-box	CCAAT	75	5	+	Arabidopsis thaliana	common cis-acting element in promoter and enhancer regions
PH02Gene07881.t1	CAAT-box	CAAT	76	4	+	Nicotiana glutinosa
PH02Gene07881.t1	CAAT-box	CCAAT	119	5	+	Arabidopsis thaliana	common cis-acting element in promoter and enhancer regions
PH02Gene07881.t1	CAAT-box	CAAT	120	4	+	Nicotiana glutinosa
PH02Gene07881.t1	CAAT-box	CAAAT	262	5	+	Pisum sativum	common cis-acting element in promoter and enhancer regions
PH02Gene07881.t1	CAAT-box	CCAAT	475	5	-	Arabidopsis thaliana	common cis-acting element in promoter and enhancer regions
PH02Gene07881.t1	CAAT-box	CAAT	552	4	+	Nicotiana glutinosa
PH02Gene07881.t1	CAAT-box	CAAT	554	4	-	Nicotiana glutinosa
PH02Gene07881.t1	CAAT-box	CAAT	1008	4	-	Nicotiana glutinosa
PH02Gene07881.t1	CAAT-box	CAAAT	1032	5	-	Pisum sativum	common cis-acting element in promoter and enhancer regions
PH02Gene07881.t1	CAAT-box	CAAT	1080	4	+	Nicotiana glutinosa
PH02Gene07881.t1	CAAT-box	CCAAT	1101	5	-	Arabidopsis thaliana	common cis-acting element in promoter and enhancer regions
PH02Gene07881.t1	CAAT-box	CAAT	1209	4	+	Nicotiana glutinosa
PH02Gene07881.t1	CAAT-box	CCAAT	1287	5	-	Arabidopsis thaliana	common cis-acting element in promoter and enhancer regions
PH02Gene07881.t1	CAAT-box	CCAAT	1321	5	+	Arabidopsis thaliana	common cis-acting element in promoter and enhancer regions
PH02Gene07881.t1	CAAT-box	CAAT	1322	4	+	Nicotiana glutinosa
PH02Gene07881.t1	CAAT-box	CAAAT	1410	5	-	Pisum sativum	common cis-acting element in promoter and enhancer regions
PH02Gene07881.t1	CAAT-box	CAAT	1433	4	+	Nicotiana glutinosa
PH02Gene07881.t1	CAAT-box	CAAAT	1784	5	+	Pisum sativum	common cis-acting element in promoter and enhancer regions
PH02Gene07881.t1	CAAT-box	CAAT	1802	4	-	Nicotiana glutinosa
PH02Gene07881.t1	CAAT-box	CAAAT	1856	5	+	Pisum sativum	common cis-acting element in promoter and enhancer regions
PH02Gene07881.t1	CAAT-box	CAAAT	1895	5	+	Pisum sativum	common cis-acting element in promoter and enhancer regions
PH02Gene07881.t1	TGACG-motif	TGACG	249	5	+	Hordeum vulgare	cis-acting regulatory element involved in the MeJA-responsiveness
PH02Gene07881.t1	TGACG-motif	TGACG	626	5	+	Hordeum vulgare	cis-acting regulatory element involved in the MeJA-responsiveness
PH02Gene07881.t1	TGACG-motif	TGACG	946	5	+	Hordeum vulgare	cis-acting regulatory element involved in the MeJA-responsiveness
PH02Gene07881.t1	TGACG-motif	TGACG	990	5	+	Hordeum vulgare	cis-acting regulatory element involved in the MeJA-responsiveness
PH02Gene07881.t1	AuxRR-core	GGTCCAT	491	7	+	Nicotiana tabacum	cis-acting regulatory element involved in auxin responsiveness
PH02Gene07881.t1	box S	AGCCACC	576	7	-	Arabidopsis thaliana
PH02Gene07881.t1	box S	AGCCACC	643	7	-	Arabidopsis thaliana
PH02Gene07881.t1	P-box	CCTTTTG	1254	7	+	Oryza sativa	gibberellin-responsive element
PH02Gene07881.t1	CAT-box	GCCACT	402	6	-	Arabidopsis thaliana	cis-acting regulatory element related to meristem expression
PH02Gene07881.t1	ERE	ATTTTAAA	1383	8	+	Nicotiana glutinos
PH02Gene07881.t1	ERE	ATTTTAAA	1385	8	-	Nicotiana glutinos
PH02Gene08927.t1	ABRE4	CACGTA	1169	6	-	Zea mays
PH02Gene08927.t1	ARE	AAACCA	1185	6	-	Zea mays	cis-acting regulatory element essential for the anaerobic induction
PH02Gene08927.t1	ARE	AAACCA	1383	6	-	Zea mays	cis-acting regulatory element essential for the anaerobic induction
PH02Gene08927.t1	ABRE3a	TACGTG	1169	6	+	Zea mays
PH02Gene08927.t1	as-1	TGACG	1848	5	+	Arabidopsis thaliana
PH02Gene08927.t1	Sp1	GGGCGG	1888	6	+	Oryza sativa	light responsive element
PH02Gene08927.t1	Myb-binding site	CAACAG	1583	6	+	Nicotiana tabacum
PH02Gene08927.t1	STRE	AGGGG	330	5	-	Arabidopsis thaliana
PH02Gene08927.t1	STRE	AGGGG	425	5	-	Arabidopsis thaliana
PH02Gene08927.t1	STRE	AGGGG	444	5	-	Arabidopsis thaliana
PH02Gene08927.t1	STRE	AGGGG	1421	5	-	Arabidopsis thaliana
PH02Gene08927.t1	STRE	AGGGG	1894	5	-	Arabidopsis thaliana
PH02Gene08927.t1	TGACG-motif	TGACG	1848	5	+	Hordeum vulgare	cis-acting regulatory element involved in the MeJA-responsiveness
PH02Gene08927.t1	CAAT-box	CAAAT	708	5	+	Pisum sativum	common cis-acting element in promoter and enhancer regions
PH02Gene08927.t1	CAAT-box	CAAAT	724	5	-	Pisum sativum	common cis-acting element in promoter and enhancer regions
PH02Gene08927.t1	CAAT-box	CAAT	891	4	+	Nicotiana glutinosa
PH02Gene08927.t1	CAAT-box	CAAAT	960	5	-	Pisum sativum	common cis-acting element in promoter and enhancer regions
PH02Gene08927.t1	CAAT-box	CAAT	1181	4	+	Nicotiana glutinosa
PH02Gene08927.t1	CAAT-box	CCAAT	1183	5	-	Arabidopsis thaliana	common cis-acting element in promoter and enhancer regions
PH02Gene08927.t1	CAAT-box	AGCTCAATTTCA	1202	11	-	Daucus carota	common cis-acting element in promoter and enhancer regions
PH02Gene08927.t1	CAAT-box	CAAAT	1246	5	-	Pisum sativum	common cis-acting element in promoter and enhancer regions
PH02Gene08927.t1	CAAT-box	CAAAT	1283	5	+	Pisum sativum	common cis-acting element in promoter and enhancer regions
PH02Gene08927.t1	CAAT-box	CAAAT	1308	5	+	Pisum sativum	common cis-acting element in promoter and enhancer regions
PH02Gene08927.t1	CAAT-box	CAAT	1313	4	-	Nicotiana glutinosa
PH02Gene08927.t1	CAAT-box	CAAT	1351	4	+	Nicotiana glutinosa
PH02Gene08927.t1	CAAT-box	CAAAT	1502	5	-	Pisum sativum	common cis-acting element in promoter and enhancer regions
PH02Gene08927.t1	CAAT-box	CAAAT	1574	5	+	Pisum sativum	common cis-acting element in promoter and enhancer regions
PH02Gene08927.t1	CAAT-box	CCAAT	1626	5	+	Arabidopsis thaliana	common cis-acting element in promoter and enhancer regions
PH02Gene08927.t1	CAAT-box	CAAT	1627	4	+	Nicotiana glutinosa
PH02Gene08927.t1	NON-box	AGATCGACG	112	9	+	Arabidopsis thaliana	cis-acting regulatory element related to meristem specific activation
PH02Gene08927.t1	A-box	CCGTCC	1613	6	+	Petroselinum crispum	cis-acting regulatory element
PH02Gene08927.t1	box S	AGCCACC	686	7	-	Arabidopsis thaliana
PH02Gene08927.t1	box S	AGCCACC	702	7	+	Arabidopsis thaliana
PH02Gene08927.t1	box S	AGCCACC	1370	7	+	Arabidopsis thaliana
PH02Gene08927.t1	box S	AGCCACC	1681	7	-	Arabidopsis thaliana
PH02Gene08927.t1	CAT-box	GCCACT	1713	6	-	Arabidopsis thaliana	cis-acting regulatory element related to meristem expression
PH02Gene08927.t1	Unnamed__1	CGTGG	106	5	+	Zea mays
PH02Gene08927.t1	Unnamed__1	CGTGG	732	5	+	Zea mays
PH02Gene08927.t1	Unnamed__1	CGTGG	1407	5	-	Zea mays
PH02Gene08927.t1	MYC	CAATTG	1181	6	-	Arabidopsis thaliana
PH02Gene08927.t1	MYC	CATTTG	1283	6	-	Arabidopsis thaliana
PH02Gene08927.t1	MYC	CATGTG	1554	6	+	Arabidopsis thaliana
PH02Gene08927.t1	chs-CMA1a	TTACTTAA	1565	8	-	Daucus carota	part of a light responsive element
PH02Gene08927.t1	TATA-box	ATATAT	180	6	+	Brassica napus	core promoter element around -30 of transcription start
PH02Gene08927.t1	TATA-box	TATATA	181	6	+	Arabidopsis thaliana	core promoter element around -30 of transcription start
PH02Gene08927.t1	TATA-box	ATATAA	182	6	+	Brassica oleracea	core promoter element around -30 of transcription start
PH02Gene08927.t1	TATA-box	TATA	183	4	+	Arabidopsis thaliana	core promoter element around -30 of transcription start
PH02Gene08927.t1	TATA-box	ATATAT	187	6	+	Brassica napus	core promoter element around -30 of transcription start
PH02Gene08927.t1	TATA-box	TATATA	188	6	+	Arabidopsis thaliana	core promoter element around -30 of transcription start
PH02Gene08927.t1	TATA-box	ATATAT	189	6	+	Brassica napus	core promoter element around -30 of transcription start
PH02Gene08927.t1	TATA-box	TATATA	190	6	+	Arabidopsis thaliana	core promoter element around -30 of transcription start
PH02Gene08927.t1	TATA-box	ATATAT	191	6	+	Brassica napus	core promoter element around -30 of transcription start
PH02Gene08927.t1	TATA-box	TATATA	192	6	+	Arabidopsis thaliana	core promoter element around -30 of transcription start
PH02Gene08927.t1	TATA-box	ATATAT	193	6	+	Brassica napus	core promoter element around -30 of transcription start
PH02Gene08927.t1	TATA-box	TATATA	194	6	+	Arabidopsis thaliana	core promoter element around -30 of transcription start
PH02Gene08927.t1	TATA-box	ATATAT	195	6	+	Brassica napus	core promoter element around -30 of transcription start
PH02Gene08927.t1	TATA-box	TATATA	196	6	+	Arabidopsis thaliana	core promoter element around -30 of transcription start
PH02Gene08927.t1	TATA-box	ATATAT	197	6	+	Brassica napus	core promoter element around -30 of transcription start
PH02Gene08927.t1	TATA-box	TATA	198	4	+	Arabidopsis thaliana	core promoter element around -30 of transcription start
PH02Gene08927.t1	TATA-box	ccTATAAAaa	342	9	-	Arabidopsis thaliana	core promoter element around -30 of transcription start
PH02Gene08927.t1	TATA-box	TATAAAA	343	7	-	Pisum sativum	core promoter element around -30 of transcription start
PH02Gene08927.t1	TATA-box	TATAAA	344	6	-	Helianthus annuus	core promoter element around -30 of transcription start
PH02Gene08927.t1	TATA-box	TATAA	345	5	-	Arabidopsis thaliana	core promoter element around -30 of transcription start
PH02Gene08927.t1	TATA-box	TATA	346	4	+	Arabidopsis thaliana	core promoter element around -30 of transcription start
PH02Gene08927.t1	TATA-box	TACAAAA	756	7	-	Oryza sativa	core promoter element around -30 of transcription start
PH02Gene08927.t1	TATA-box	ATATAT	811	6	+	Brassica napus	core promoter element around -30 of transcription start
PH02Gene08927.t1	TATA-box	TATA	812	4	+	Arabidopsis thaliana	core promoter element around -30 of transcription start
PH02Gene08927.t1	TATA-box	TATATA	824	6	+	Arabidopsis thaliana	core promoter element around -30 of transcription start
PH02Gene08927.t1	TATA-box	ATATAT	825	6	+	Brassica napus	core promoter element around -30 of transcription start
PH02Gene08927.t1	TATA-box	TATATA	826	6	+	Arabidopsis thaliana	core promoter element around -30 of transcription start
PH02Gene08927.t1	TATA-box	ATATAA	827	6	+	Brassica oleracea	core promoter element around -30 of transcription start
PH02Gene08927.t1	TATA-box	TATA	828	4	+	Arabidopsis thaliana	core promoter element around -30 of transcription start
PH02Gene08927.t1	TATA-box	TATA	927	4	+	Arabidopsis thaliana	core promoter element around -30 of transcription start
PH02Gene08927.t1	TATA-box	TATAAAA	1050	7	-	Pisum sativum	core promoter element around -30 of transcription start
PH02Gene08927.t1	TATA-box	TATAAA	1051	6	-	Helianthus annuus	core promoter element around -30 of transcription start
PH02Gene08927.t1	TATA-box	TATAA	1052	5	-	Arabidopsis thaliana	core promoter element around -30 of transcription start
PH02Gene08927.t1	TATA-box	TATA	1053	4	-	Arabidopsis thaliana	core promoter element around -30 of transcription start
PH02Gene08927.t1	TATA-box	TACATAAA	1073	8	+	Oryza sativa	core promoter element around -30 of transcription start
PH02Gene08927.t1	TATA-box	TATATAA	1154	7	-	Arabidopsis thaliana	core promoter element around -30 of transcription start
PH02Gene08927.t1	TATA-box	TATATA	1155	6	-	Arabidopsis thaliana	core promoter element around -30 of transcription start
PH02Gene08927.t1	TATA-box	TATA	1157	4	-	Arabidopsis thaliana	core promoter element around -30 of transcription start
PH02Gene08927.t1	TATA-box	ATATAT	1257	6	-	Brassica napus	core promoter element around -30 of transcription start
PH02Gene08927.t1	TATA-box	TATA	1258	4	-	Arabidopsis thaliana	core promoter element around -30 of transcription start
PH02Gene08927.t1	TATA-box	TATACA	1319	6	-	Helianthus annuus	core promoter element around -30 of transcription start
PH02Gene08927.t1	TATA-box	TATA	1321	4	-	Arabidopsis thaliana	core promoter element around -30 of transcription start
PH02Gene08927.t1	TATA-box	TATA	1360	4	-	Arabidopsis thaliana	core promoter element around -30 of transcription start
PH02Gene08927.t1	TATA-box	TATA	1431	4	-	Arabidopsis thaliana	core promoter element around -30 of transcription start
PH02Gene08927.t1	TATA-box	TATACA	1437	6	-	Helianthus annuus	core promoter element around -30 of transcription start
PH02Gene08927.t1	TATA-box	TATA	1439	4	-	Arabidopsis thaliana	core promoter element around -30 of transcription start
PH02Gene08927.t1	TATA-box	TATA	1548	4	-	Arabidopsis thaliana	core promoter element around -30 of transcription start
PH02Gene08927.t1	MYB-like sequence	TAACCA	734	6	-	Arabidopsis thaliana
PH02Gene08927.t1	MYB-like sequence	TAACCA	1151	6	-	Arabidopsis thaliana
PH02Gene08927.t1		motif_sequence	65	4	-	organism	short_function
PH02Gene08927.t1		motif_sequence	110	4	-	organism	short_function
PH02Gene08927.t1		motif_sequence	220	4	+	organism	short_function
PH02Gene08927.t1		motif_sequence	383	4	+	organism	short_function
PH02Gene08927.t1		motif_sequence	401	4	+	organism	short_function
PH02Gene08927.t1		motif_sequence	436	4	+	organism	short_function
PH02Gene08927.t1		motif_sequence	807	4	-	organism	short_function
PH02Gene08927.t1		motif_sequence	884	4	+	organism	short_function
PH02Gene08927.t1		motif_sequence	920	4	+	organism	short_function
PH02Gene08927.t1		motif_sequence	1018	4	+	organism	short_function
PH02Gene08927.t1		motif_sequence	1328	4	-	organism	short_function
PH02Gene08927.t1		motif_sequence	1343	4	-	organism	short_function
PH02Gene08927.t1		motif_sequence	1416	4	+	organism	short_function
PH02Gene08927.t1	ABRE	ACGTG	1170	5	+	Arabidopsis thaliana	cis-acting element involved in the abscisic acid responsiveness
PH02Gene08927.t1	Myb	TAACTG	376	6	+	Arabidopsis thaliana
PH02Gene08927.t1	Myb	TAACTG	1027	6	-	Arabidopsis thaliana
PH02Gene08927.t1	CCGTCC-box	CCGTCC	1613	6	+	Petroselinum hortense
PH02Gene08927.t1	AT~TATA-box	TATATA	181	6	+	Arabidopsis thaliana
PH02Gene08927.t1	AT~TATA-box	TATATA	188	6	+	Arabidopsis thaliana
PH02Gene08927.t1	AT~TATA-box	TATATA	190	6	+	Arabidopsis thaliana
PH02Gene08927.t1	AT~TATA-box	TATATA	192	6	+	Arabidopsis thaliana
PH02Gene08927.t1	AT~TATA-box	TATATA	194	6	+	Arabidopsis thaliana
PH02Gene08927.t1	AT~TATA-box	TATATA	196	6	+	Arabidopsis thaliana
PH02Gene08927.t1	AT~TATA-box	TATATA	824	6	+	Arabidopsis thaliana
PH02Gene08927.t1	AT~TATA-box	TATATA	826	6	+	Arabidopsis thaliana
PH02Gene08927.t1	AT~TATA-box	TATATA	1155	6	-	Arabidopsis thaliana
PH02Gene08927.t1	MYB	CAACCA	486	6	-	Arabidopsis thaliana
PH02Gene08927.t1	MYB	TAACCA	734	6	-	Arabidopsis thaliana
PH02Gene08927.t1	MYB	TAACCA	1151	6	-	Arabidopsis thaliana
PH02Gene08927.t1	MYB	CAACCA	1268	6	-	Arabidopsis thaliana
PH02Gene08927.t1	MYB	CAACCA	1404	6	+	Arabidopsis thaliana
PH02Gene08927.t1	MYB	CAACAG	1583	6	+	Arabidopsis thaliana
PH02Gene08927.t1	Box 4	ATTAAT	864	6	+	Petroselinum crispum	part of a conserved DNA module involved in light responsiveness
PH02Gene08927.t1	Box 4	ATTAAT	868	6	+	Petroselinum crispum	part of a conserved DNA module involved in light responsiveness
PH02Gene08927.t1	Box 4	ATTAAT	1191	6	-	Petroselinum crispum	part of a conserved DNA module involved in light responsiveness
PH02Gene08927.t1	Box 4	ATTAAT	1498	6	-	Petroselinum crispum	part of a conserved DNA module involved in light responsiveness
PH02Gene08927.t1	CGTCA-motif	CGTCA	1848	5	-	Hordeum vulgare	cis-acting regulatory element involved in the MeJA-responsiveness
PH02Gene08927.t1	LAMP-element	CTTTATCA	642	8	+	Pisum sativum	part of a light responsive element
PH02Gene08927.t1	WRE3	CCACCT	1680	6	-	Pisum sativum
PH02Gene08927.t1	Unnamed__4	CTCC	211	4	+	Petroselinum hortense
PH02Gene08927.t1	Unnamed__4	CTCC	271	4	-	Petroselinum hortense
PH02Gene08927.t1	Unnamed__4	CTCC	333	4	+	Petroselinum hortense
PH02Gene08927.t1	Unnamed__4	CTCC	403	4	+	Petroselinum hortense
PH02Gene08927.t1	Unnamed__4	CTCC	438	4	+	Petroselinum hortense
PH02Gene08927.t1	Unnamed__4	CTCC	833	4	+	Petroselinum hortense
PH02Gene08927.t1	Unnamed__4	CTCC	935	4	-	Petroselinum hortense
PH02Gene08927.t1	Unnamed__4	CTCC	1061	4	-	Petroselinum hortense
PH02Gene08927.t1	Unnamed__4	CTCC	1086	4	+	Petroselinum hortense
PH02Gene08927.t1	Unnamed__4	CTCC	1208	4	-	Petroselinum hortense
PH02Gene08927.t1	Unnamed__4	CTCC	1275	4	+	Petroselinum hortense
PH02Gene08927.t1	Unnamed__4	CTCC	1424	4	+	Petroselinum hortense
PH02Gene08927.t1	Unnamed__4	CTCC	1528	4	+	Petroselinum hortense
PH02Gene08927.t1	Unnamed__4	CTCC	1619	4	+	Petroselinum hortense
PH02Gene08927.t1	Unnamed__4	CTCC	1622	4	+	Petroselinum hortense
PH02Gene08927.t1	Unnamed__4	CTCC	1639	4	+	Petroselinum hortense
PH02Gene08927.t1	Unnamed__4	CTCC	1678	4	-	Petroselinum hortense
PH02Gene08927.t1	Unnamed__4	CTCC	1695	4	-	Petroselinum hortense
PH02Gene08927.t1	Unnamed__4	CTCC	1803	4	-	Petroselinum hortense
PH02Gene08927.t1	Unnamed__4	CTCC	1818	4	+	Petroselinum hortense
PH02Gene08927.t1	Unnamed__4	CTCC	1905	4	-	Petroselinum hortense
PH02Gene08927.t1	GT1-motif	GGTTAA	420	6	-	Arabidopsis thaliana	light responsive element
PH02Gene08927.t1	CCGTCC motif	CCGTCC	1613	6	+	Nicotiana tabacum
PH02Gene08927.t1	G-box	TACGTG	1169	6	+	Arabidopsis thaliana	cis-acting regulatory element involved in light responsiveness
PH02Gene08927.t1	GATA-motif	AAGATAAGATT	1512	10	-	Arabidopsis thaliana	part of a light responsive element
PH02Gene08927.t1	GATA-motif	GATAGGG	1530	7	-	Pisum sativum	part of a light responsive element
PH02Gene08927.t1	GATA-motif	GATAGGG	1600	7	-	Pisum sativum	part of a light responsive element
PH02Gene10705.t1	ERE	ATTTTAAA	276	8	+	Nicotiana glutinos
PH02Gene10705.t1	P-box	CCTTTTG	1388	7	-	Oryza sativa	gibberellin-responsive element
PH02Gene10705.t1	CAAT-box	CAAAT	102	5	-	Pisum sativum	common cis-acting element in promoter and enhancer regions
PH02Gene10705.t1	CAAT-box	CAAT	155	4	+	Nicotiana glutinosa
PH02Gene10705.t1	CAAT-box	CAAAT	172	5	-	Pisum sativum	common cis-acting element in promoter and enhancer regions
PH02Gene10705.t1	CAAT-box	CAAT	272	4	+	Nicotiana glutinosa
PH02Gene10705.t1	CAAT-box	CAAT	297	4	+	Nicotiana glutinosa
PH02Gene10705.t1	CAAT-box	CAAAT	299	5	-	Pisum sativum	common cis-acting element in promoter and enhancer regions
PH02Gene10705.t1	CAAT-box	CAAAT	318	5	+	Pisum sativum	common cis-acting element in promoter and enhancer regions
PH02Gene10705.t1	CAAT-box	CAAT	340	4	+	Nicotiana glutinosa
PH02Gene10705.t1	CAAT-box	CAAT	392	4	+	Nicotiana glutinosa
PH02Gene10705.t1	CAAT-box	CAAT	407	4	+	Nicotiana glutinosa
PH02Gene10705.t1	CAAT-box	CAAT	456	4	+	Nicotiana glutinosa
PH02Gene10705.t1	CAAT-box	CCAAT	557	5	+	Arabidopsis thaliana	common cis-acting element in promoter and enhancer regions
PH02Gene10705.t1	CAAT-box	CAAT	558	4	+	Nicotiana glutinosa
PH02Gene10705.t1	CAAT-box	CAAT	678	4	+	Nicotiana glutinosa
PH02Gene10705.t1	CAAT-box	CAAT	680	4	-	Nicotiana glutinosa
PH02Gene10705.t1	CAAT-box	CAAT	719	4	+	Nicotiana glutinosa
PH02Gene10705.t1	CAAT-box	CAAAT	724	5	-	Pisum sativum	common cis-acting element in promoter and enhancer regions
PH02Gene10705.t1	CAAT-box	CAAAT	765	5	+	Pisum sativum	common cis-acting element in promoter and enhancer regions
PH02Gene10705.t1	CAAT-box	CAAT	833	4	+	Nicotiana glutinosa
PH02Gene10705.t1	CAAT-box	CCAAT	1239	5	-	Arabidopsis thaliana	common cis-acting element in promoter and enhancer regions
PH02Gene10705.t1	CAAT-box	CAAT	1356	4	-	Nicotiana glutinosa
PH02Gene10705.t1	CAAT-box	CAAT	1367	4	+	Nicotiana glutinosa
PH02Gene10705.t1	CAAT-box	CAAT	1397	4	+	Nicotiana glutinosa
PH02Gene10705.t1	CAAT-box	CAAT	1446	4	-	Nicotiana glutinosa
PH02Gene10705.t1	CAAT-box	CAAAT	1625	5	-	Pisum sativum	common cis-acting element in promoter and enhancer regions
PH02Gene10705.t1	CAAT-box	CAAAT	1673	5	-	Pisum sativum	common cis-acting element in promoter and enhancer regions
PH02Gene10705.t1	CAAT-box	CAAT	1769	4	+	Nicotiana glutinosa
PH02Gene10705.t1	CAAT-box	CAAT	1773	4	+	Nicotiana glutinosa
PH02Gene10705.t1	CAAT-box	CAAT	1872	4	-	Nicotiana glutinosa
PH02Gene10705.t1	CAAT-box	CAAT	1954	4	-	Nicotiana glutinosa
PH02Gene10705.t1	CAAT-box	CAAT	1962	4	-	Nicotiana glutinosa
PH02Gene10705.t1	CAAT-box	CAAAT	1968	5	+	Pisum sativum	common cis-acting element in promoter and enhancer regions
PH02Gene10705.t1	CAAT-box	CCAAT	1991	5	+	Arabidopsis thaliana	common cis-acting element in promoter and enhancer regions
PH02Gene10705.t1	CAAT-box	CAAT	1992	4	+	Nicotiana glutinosa
PH02Gene10705.t1	TGACG-motif	TGACG	387	5	-	Hordeum vulgare	cis-acting regulatory element involved in the MeJA-responsiveness
PH02Gene10705.t1	TGACG-motif	TGACG	839	5	+	Hordeum vulgare	cis-acting regulatory element involved in the MeJA-responsiveness
PH02Gene10705.t1	TGACG-motif	TGACG	845	5	+	Hordeum vulgare	cis-acting regulatory element involved in the MeJA-responsiveness
PH02Gene10705.t1	TGACG-motif	TGACG	1736	5	-	Hordeum vulgare	cis-acting regulatory element involved in the MeJA-responsiveness
PH02Gene10705.t1	STRE	AGGGG	111	5	+	Arabidopsis thaliana
PH02Gene10705.t1	STRE	AGGGG	116	5	+	Arabidopsis thaliana
PH02Gene10705.t1	STRE	AGGGG	331	5	-	Arabidopsis thaliana
PH02Gene10705.t1	STRE	AGGGG	1179	5	+	Arabidopsis thaliana
PH02Gene10705.t1	STRE	AGGGG	1599	5	+	Arabidopsis thaliana
PH02Gene10705.t1	Myb-binding site	CAACAG	773	6	-	Nicotiana tabacum
PH02Gene10705.t1	Sp1	GGGCGG	1005	6	+	Oryza sativa	light responsive element
PH02Gene10705.t1	Sp1	GGGCGG	1468	6	-	Oryza sativa	light responsive element
PH02Gene10705.t1	as-1	TGACG	387	5	-	Arabidopsis thaliana
PH02Gene10705.t1	as-1	TGACG	839	5	+	Arabidopsis thaliana
PH02Gene10705.t1	as-1	TGACG	845	5	+	Arabidopsis thaliana
PH02Gene10705.t1	as-1	TGACG	1736	5	-	Arabidopsis thaliana
PH02Gene10705.t1	LTR	CCGAAA	447	6	-	Hordeum vulgare	cis-acting element involved in low-temperature responsiveness
PH02Gene10705.t1	ARE	AAACCA	574	6	+	Zea mays	cis-acting regulatory element essential for the anaerobic induction
PH02Gene10705.t1	ARE	AAACCA	1296	6	-	Zea mays	cis-acting regulatory element essential for the anaerobic induction
PH02Gene10705.t1	ARE	AAACCA	1582	6	-	Zea mays	cis-acting regulatory element essential for the anaerobic induction
PH02Gene10705.t1	ARE	AAACCA	1676	6	-	Zea mays	cis-acting regulatory element essential for the anaerobic induction
PH02Gene10705.t1	ARE	AAACCA	1803	6	-	Zea mays	cis-acting regulatory element essential for the anaerobic induction
PH02Gene10705.t1		motif_sequence	77	4	-	organism	short_function
PH02Gene10705.t1		motif_sequence	202	4	-	organism	short_function
PH02Gene10705.t1		motif_sequence	220	4	-	organism	short_function
PH02Gene10705.t1		motif_sequence	419	4	-	organism	short_function
PH02Gene10705.t1		motif_sequence	562	4	-	organism	short_function
PH02Gene10705.t1		motif_sequence	996	4	-	organism	short_function
PH02Gene10705.t1		motif_sequence	1010	4	-	organism	short_function
PH02Gene10705.t1		motif_sequence	1149	4	-	organism	short_function
PH02Gene10705.t1		motif_sequence	1232	4	-	organism	short_function
PH02Gene10705.t1		motif_sequence	1246	4	-	organism	short_function
PH02Gene10705.t1	ABRE	CACGTG	350	6	+	Arabidopsis thaliana	cis-acting element involved in the abscisic acid responsiveness
PH02Gene10705.t1	ABRE	ACGTG	351	5	+	Arabidopsis thaliana	cis-acting element involved in the abscisic acid responsiveness
PH02Gene10705.t1	ABRE	ACGTG	535	5	-	Arabidopsis thaliana	cis-acting element involved in the abscisic acid responsiveness
PH02Gene10705.t1	ABRE	ACGTG	1130	5	-	Arabidopsis thaliana	cis-acting element involved in the abscisic acid responsiveness
PH02Gene10705.t1	ABRE	ACGTG	1293	5	+	Arabidopsis thaliana	cis-acting element involved in the abscisic acid responsiveness
PH02Gene10705.t1	TATA-box	TATA	290	4	+	Arabidopsis thaliana	core promoter element around -30 of transcription start
PH02Gene10705.t1	TATA-box	TATA	794	4	+	Arabidopsis thaliana	core promoter element around -30 of transcription start
PH02Gene10705.t1	TATA-box	ATATAA	1530	6	+	Brassica oleracea	core promoter element around -30 of transcription start
PH02Gene10705.t1	TATA-box	TATA	1531	4	-	Arabidopsis thaliana	core promoter element around -30 of transcription start
PH02Gene10705.t1	TATA-box	ATTATA	1667	6	+	Brassica napus	core promoter element around -30 of transcription start
PH02Gene10705.t1	TATA-box	TATAA	1668	5	-	Arabidopsis thaliana	core promoter element around -30 of transcription start
PH02Gene10705.t1	TATA-box	TATA	1669	4	-	Arabidopsis thaliana	core promoter element around -30 of transcription start
PH02Gene10705.t1	TATA-box	TATAA	1908	5	-	Arabidopsis thaliana	core promoter element around -30 of transcription start
PH02Gene10705.t1	TATA-box	TATA	1909	4	-	Arabidopsis thaliana	core promoter element around -30 of transcription start
PH02Gene10705.t1	TATA-box	ATATAT	1933	6	-	Brassica napus	core promoter element around -30 of transcription start
PH02Gene10705.t1	TATA-box	TATATA	1934	6	-	Arabidopsis thaliana	core promoter element around -30 of transcription start
PH02Gene10705.t1	TATA-box	ATATAT	1935	6	-	Brassica napus	core promoter element around -30 of transcription start
PH02Gene10705.t1	TATA-box	TATA	1936	4	-	Arabidopsis thaliana	core promoter element around -30 of transcription start
PH02Gene10705.t1	TATA-box	TATA	2020	4	-	Arabidopsis thaliana	core promoter element around -30 of transcription start
PH02Gene10705.t1	MYC	CAATTG	678	6	+	Arabidopsis thaliana
PH02Gene10705.t1	MYC	CATGTG	1892	6	-	Arabidopsis thaliana
PH02Gene10705.t1	Unnamed__1	CGTGG	352	5	+	Zea mays
PH02Gene10705.t1	Unnamed__1	CGTGG	895	5	+	Zea mays
PH02Gene10705.t1	Unnamed__1	CGTGG	1088	5	+	Zea mays
PH02Gene10705.t1	Unnamed__1	CGTGG	1294	5	+	Zea mays
PH02Gene10705.t1	Unnamed__4	CTCC	77	4	-	Petroselinum hortense
PH02Gene10705.t1	Unnamed__4	CTCC	114	4	-	Petroselinum hortense
PH02Gene10705.t1	Unnamed__4	CTCC	119	4	-	Petroselinum hortense
PH02Gene10705.t1	Unnamed__4	CTCC	123	4	-	Petroselinum hortense
PH02Gene10705.t1	Unnamed__4	CTCC	127	4	-	Petroselinum hortense
PH02Gene10705.t1	Unnamed__4	CTCC	163	4	-	Petroselinum hortense
PH02Gene10705.t1	Unnamed__4	CTCC	180	4	-	Petroselinum hortense
PH02Gene10705.t1	Unnamed__4	CTCC	220	4	-	Petroselinum hortense
PH02Gene10705.t1	Unnamed__4	CTCC	562	4	-	Petroselinum hortense
PH02Gene10705.t1	Unnamed__4	CTCC	882	4	-	Petroselinum hortense
PH02Gene10705.t1	Unnamed__4	CTCC	900	4	-	Petroselinum hortense
PH02Gene10705.t1	Unnamed__4	CTCC	933	4	-	Petroselinum hortense
PH02Gene10705.t1	Unnamed__4	CTCC	940	4	-	Petroselinum hortense
PH02Gene10705.t1	Unnamed__4	CTCC	956	4	-	Petroselinum hortense
PH02Gene10705.t1	Unnamed__4	CTCC	1015	4	-	Petroselinum hortense
PH02Gene10705.t1	Unnamed__4	CTCC	1028	4	-	Petroselinum hortense
PH02Gene10705.t1	Unnamed__4	CTCC	1042	4	+	Petroselinum hortense
PH02Gene10705.t1	Unnamed__4	CTCC	1058	4	-	Petroselinum hortense
PH02Gene10705.t1	Unnamed__4	CTCC	1066	4	-	Petroselinum hortense
PH02Gene10705.t1	Unnamed__4	CTCC	1173	4	-	Petroselinum hortense
PH02Gene10705.t1	Unnamed__4	CTCC	1177	4	-	Petroselinum hortense
PH02Gene10705.t1	Unnamed__4	CTCC	1232	4	-	Petroselinum hortense
PH02Gene10705.t1	Unnamed__4	CTCC	1243	4	-	Petroselinum hortense
PH02Gene10705.t1	Unnamed__4	CTCC	1246	4	-	Petroselinum hortense
PH02Gene10705.t1	Unnamed__4	CTCC	1277	4	-	Petroselinum hortense
PH02Gene10705.t1	Unnamed__4	CTCC	1750	4	-	Petroselinum hortense
PH02Gene10705.t1	Unnamed__4	CTCC	1859	4	+	Petroselinum hortense
PH02Gene10705.t1	Unnamed__4	CTCC	1902	4	+	Petroselinum hortense
PH02Gene10705.t1	WRE3	CCACCT	884	6	-	Pisum sativum
PH02Gene10705.t1	Box 4	ATTAAT	1267	6	-	Petroselinum crispum	part of a conserved DNA module involved in light responsiveness
PH02Gene10705.t1	Box 4	ATTAAT	1520	6	-	Petroselinum crispum	part of a conserved DNA module involved in light responsiveness
PH02Gene10705.t1	Box 4	ATTAAT	1663	6	-	Petroselinum crispum	part of a conserved DNA module involved in light responsiveness
PH02Gene10705.t1	CGTCA-motif	CGTCA	387	5	+	Hordeum vulgare	cis-acting regulatory element involved in the MeJA-responsiveness
PH02Gene10705.t1	CGTCA-motif	CGTCA	839	5	-	Hordeum vulgare	cis-acting regulatory element involved in the MeJA-responsiveness
PH02Gene10705.t1	CGTCA-motif	CGTCA	845	5	-	Hordeum vulgare	cis-acting regulatory element involved in the MeJA-responsiveness
PH02Gene10705.t1	CGTCA-motif	CGTCA	1736	5	+	Hordeum vulgare	cis-acting regulatory element involved in the MeJA-responsiveness
PH02Gene10705.t1	TGA-element	AACGAC	1348	6	-	Brassica oleracea	auxin-responsive element
PH02Gene10705.t1	TGA-element	AACGAC	1438	6	-	Brassica oleracea	auxin-responsive element
PH02Gene10705.t1	GC-repeat	GGCCTCGCCACG	895	11	-	Oryza sativa	?
PH02Gene10705.t1	MYB	CAACAG	773	6	-	Arabidopsis thaliana
PH02Gene10705.t1	MYB	CAACCA	1696	6	+	Arabidopsis thaliana
PH02Gene10705.t1	AT~TATA-box	TATATA	1934	6	-	Arabidopsis thaliana
PH02Gene10705.t1	G-Box	CACGTG	350	6	+	Pisum sativum	cis-acting regulatory element involved in light responsiveness
PH02Gene10705.t1	G-Box	CACGTT	535	6	+	Pisum sativum	cis-acting regulatory element involved in light responsiveness
PH02Gene10705.t1	G-Box	CACGTT	1130	6	+	Pisum sativum	cis-acting regulatory element involved in light responsiveness
PH02Gene10705.t1	Unnamed__2	CCCCGG	248	6	+	Zea mays
PH02Gene10705.t1	G-box	CACGTG	350	6	+	Arabidopsis thaliana	cis-acting regulatory element involved in light responsiveness
PH02Gene10705.t1	G-box	CACGTC	1292	6	-	Zea mays	cis-acting regulatory element involved in light responsiveness
PH02Gene10705.t1	AAGAA-motif	GAAAGAA	1823	7	-	Avena sativa
PH02Gene10705.t1	AAGAA-motif	GAAAGAA	1827	7	-	Avena sativa
PH02Gene10705.t1	TCA-element	TCAGAAGAGG	1594	9	+	Brassica oleracea	cis-acting element involved in salicylic acid responsiveness
PH02Gene10705.t1	TCA-element	CCATCTTTTT	1913	9	+	Nicotiana tabacum	cis-acting element involved in salicylic acid responsiveness
PH02Gene10705.t1	TCCC-motif	TCTCCCT	161	7	-	Spinacia oleracea	part of a light responsive element
PH02Gene10705.t1	MSA-like	TCAAACGGT	1377	9	-	Catharanthus roseus	cis-acting element involved in cell cycle regulation
PH02Gene10705.t1	CTAG-motif	ACTAGCAGAA	1631	9	-	Avena sativa
PH02Gene10705.t1	TCA	TCATCTTCAT	218	9	-	Pisum sativum
PH02Gene10705.t1	O2-site	GATGATGTGG	1993	9	+	Zea mays	cis-acting regulatory element involved in zein metabolism regulation
PH02Gene10705.t1	ATC-motif	TGCTATCCG	867	9	-	Zea mays	part of a conserved DNA module involved in light responsiveness
PH02Gene10705.t1	GC-motif	CCCCCG	247	6	+	Zea mays	enhancer-like element involved in anoxic specific inducibility
PH02Gene15516.t1	ABRE4	CACGTA	400	6	-	Zea mays
PH02Gene15516.t1	ABRE4	CACGTA	580	6	+	Zea mays
PH02Gene15516.t1	ABRE4	CACGTA	1761	6	+	Zea mays
PH02Gene15516.t1	GCN4_motif	TGAGTCA	1298	7	+	Oryza sativa	cis-regulatory element involved in endosperm expression
PH02Gene15516.t1	GCN4_motif	TGAGTCA	1675	7	+	Oryza sativa	cis-regulatory element involved in endosperm expression
PH02Gene15516.t1	ARE	AAACCA	1599	6	+	Zea mays	cis-acting regulatory element essential for the anaerobic induction
PH02Gene15516.t1	ABRE3a	TACGTG	400	6	+	Zea mays
PH02Gene15516.t1	ABRE3a	TACGTG	580	6	-	Zea mays
PH02Gene15516.t1	ABRE3a	TACGTG	1761	6	-	Zea mays
PH02Gene15516.t1	as-1	TGACG	245	5	+	Arabidopsis thaliana
PH02Gene15516.t1	as-1	TGACG	872	5	-	Arabidopsis thaliana
PH02Gene15516.t1	as-1	TGACG	1196	5	-	Arabidopsis thaliana
PH02Gene15516.t1	CAG-motif	GAAAGGCAGAC	112	10	-	Arabidopsis thaliana	part of a light response element
PH02Gene15516.t1	STRE	AGGGG	1451	5	+	Arabidopsis thaliana
PH02Gene15516.t1	TGACG-motif	TGACG	245	5	+	Hordeum vulgare	cis-acting regulatory element involved in the MeJA-responsiveness
PH02Gene15516.t1	TGACG-motif	TGACG	872	5	-	Hordeum vulgare	cis-acting regulatory element involved in the MeJA-responsiveness
PH02Gene15516.t1	TGACG-motif	TGACG	1196	5	-	Hordeum vulgare	cis-acting regulatory element involved in the MeJA-responsiveness
PH02Gene15516.t1	CAAT-box	CAAT	63	4	-	Nicotiana glutinosa
PH02Gene15516.t1	CAAT-box	CAAT	100	4	-	Nicotiana glutinosa
PH02Gene15516.t1	CAAT-box	CAAAT	206	5	-	Pisum sativum	common cis-acting element in promoter and enhancer regions
PH02Gene15516.t1	CAAT-box	CAAAT	270	5	-	Pisum sativum	common cis-acting element in promoter and enhancer regions
PH02Gene15516.t1	CAAT-box	CAAT	284	4	-	Nicotiana glutinosa
PH02Gene15516.t1	CAAT-box	CAAT	304	4	-	Nicotiana glutinosa
PH02Gene15516.t1	CAAT-box	CAAT	326	4	-	Nicotiana glutinosa
PH02Gene15516.t1	CAAT-box	CAAAT	475	5	+	Pisum sativum	common cis-acting element in promoter and enhancer regions
PH02Gene15516.t1	CAAT-box	CAAAT	500	5	-	Pisum sativum	common cis-acting element in promoter and enhancer regions
PH02Gene15516.t1	CAAT-box	CAAT	652	4	-	Nicotiana glutinosa
PH02Gene15516.t1	CAAT-box	CAAT	875	4	+	Nicotiana glutinosa
PH02Gene15516.t1	CAAT-box	CAAT	877	4	-	Nicotiana glutinosa
PH02Gene15516.t1	CAAT-box	CAAT	894	4	-	Nicotiana glutinosa
PH02Gene15516.t1	CAAT-box	CAAAT	1005	5	+	Pisum sativum	common cis-acting element in promoter and enhancer regions
PH02Gene15516.t1	CAAT-box	CCAAT	1097	5	+	Arabidopsis thaliana	common cis-acting element in promoter and enhancer regions
PH02Gene15516.t1	CAAT-box	CAAT	1098	4	+	Nicotiana glutinosa
PH02Gene15516.t1	CAAT-box	CCAAT	1104	5	+	Arabidopsis thaliana	common cis-acting element in promoter and enhancer regions
PH02Gene15516.t1	CAAT-box	CAAT	1105	4	+	Nicotiana glutinosa
PH02Gene15516.t1	CAAT-box	CAAT	1199	4	+	Nicotiana glutinosa
PH02Gene15516.t1	CAAT-box	CAAAT	1206	5	-	Pisum sativum	common cis-acting element in promoter and enhancer regions
PH02Gene15516.t1	CAAT-box	CAAT	1255	4	-	Nicotiana glutinosa
PH02Gene15516.t1	CAAT-box	CAAAT	1402	5	+	Pisum sativum	common cis-acting element in promoter and enhancer regions
PH02Gene15516.t1	CAAT-box	CAAT	1507	4	-	Nicotiana glutinosa
PH02Gene15516.t1	CAAT-box	CAAAT	1656	5	+	Pisum sativum	common cis-acting element in promoter and enhancer regions
PH02Gene15516.t1	CAAT-box	CAAAT	1681	5	-	Pisum sativum	common cis-acting element in promoter and enhancer regions
PH02Gene15516.t1	CAAT-box	CAAAT	1782	5	-	Pisum sativum	common cis-acting element in promoter and enhancer regions
PH02Gene15516.t1	CAAT-box	CAAT	1832	4	-	Nicotiana glutinosa
PH02Gene15516.t1	A-box	CCGTCC	188	6	+	Petroselinum crispum	cis-acting regulatory element
PH02Gene15516.t1	CAT-box	GCCACT	1035	6	-	Arabidopsis thaliana	cis-acting regulatory element related to meristem expression
PH02Gene15516.t1	Unnamed__1	CGTGG	484	5	+	Zea mays
PH02Gene15516.t1	Unnamed__1	CGTGG	855	5	+	Zea mays
PH02Gene15516.t1	Unnamed__1	CGTGG	1665	5	+	Zea mays
PH02Gene15516.t1	Unnamed__1	CGTGG	1690	5	+	Zea mays
PH02Gene15516.t1	Unnamed__1	CGTGG	2035	5	+	Zea mays
PH02Gene15516.t1	MYC	CATGTG	451	6	+	Arabidopsis thaliana
PH02Gene15516.t1	MYC	CATTTG	499	6	+	Arabidopsis thaliana
PH02Gene15516.t1	MYC	CATGTG	520	6	+	Arabidopsis thaliana
PH02Gene15516.t1	MYC	CAATTG	875	6	+	Arabidopsis thaliana
PH02Gene15516.t1	MYC	CATGTG	881	6	+	Arabidopsis thaliana
PH02Gene15516.t1	MYC	CATGTG	1632	6	+	Arabidopsis thaliana
PH02Gene15516.t1	MYC	CATTTG	1680	6	+	Arabidopsis thaliana
PH02Gene15516.t1	MYC	CATTTG	1781	6	+	Arabidopsis thaliana
PH02Gene15516.t1	MYC	CATGTG	2010	6	+	Arabidopsis thaliana
PH02Gene15516.t1	DRE1	ACCGAGA	642	7	-	Zea mays
PH02Gene15516.t1	DRE1	ACCGAGA	1822	7	-	Zea mays
PH02Gene15516.t1	TATA-box	TATACA	133	6	-	Helianthus annuus	core promoter element around -30 of transcription start
PH02Gene15516.t1	TATA-box	TATA	135	4	+	Arabidopsis thaliana	core promoter element around -30 of transcription start
PH02Gene15516.t1	TATA-box	TATA	565	4	+	Arabidopsis thaliana	core promoter element around -30 of transcription start
PH02Gene15516.t1	TATA-box	TATA	584	4	+	Arabidopsis thaliana	core promoter element around -30 of transcription start
PH02Gene15516.t1	TATA-box	ATTATA	715	6	+	Brassica napus	core promoter element around -30 of transcription start
PH02Gene15516.t1	TATA-box	TATAA	716	5	-	Arabidopsis thaliana	core promoter element around -30 of transcription start
PH02Gene15516.t1	TATA-box	TATA	717	4	+	Arabidopsis thaliana	core promoter element around -30 of transcription start
PH02Gene15516.t1	TATA-box	TATATA	724	6	+	Arabidopsis thaliana	core promoter element around -30 of transcription start
PH02Gene15516.t1	TATA-box	ATATAT	725	6	+	Brassica napus	core promoter element around -30 of transcription start
PH02Gene15516.t1	TATA-box	TATATA	726	6	+	Arabidopsis thaliana	core promoter element around -30 of transcription start
PH02Gene15516.t1	TATA-box	ATATAA	727	6	+	Brassica oleracea	core promoter element around -30 of transcription start
PH02Gene15516.t1	TATA-box	TATA	728	4	+	Arabidopsis thaliana	core promoter element around -30 of transcription start
PH02Gene15516.t1	TATA-box	TATA	1746	4	-	Arabidopsis thaliana	core promoter element around -30 of transcription start
PH02Gene15516.t1	TATA-box	TATA	1765	4	-	Arabidopsis thaliana	core promoter element around -30 of transcription start
PH02Gene15516.t1	TATA-box	TATATA	1904	6	-	Arabidopsis thaliana	core promoter element around -30 of transcription start
PH02Gene15516.t1	TATA-box	ATATAT	1905	6	-	Brassica napus	core promoter element around -30 of transcription start
PH02Gene15516.t1	TATA-box	TATATA	1906	6	-	Arabidopsis thaliana	core promoter element around -30 of transcription start
PH02Gene15516.t1	TATA-box	ATATAA	1907	6	+	Brassica oleracea	core promoter element around -30 of transcription start
PH02Gene15516.t1	TATA-box	TATA	1908	4	-	Arabidopsis thaliana	core promoter element around -30 of transcription start
PH02Gene15516.t1	ABRE	ACGTG	351	5	+	Arabidopsis thaliana	cis-acting element involved in the abscisic acid responsiveness
PH02Gene15516.t1	ABRE	ACGTG	401	5	+	Arabidopsis thaliana	cis-acting element involved in the abscisic acid responsiveness
PH02Gene15516.t1	ABRE	ACGTG	580	5	-	Arabidopsis thaliana	cis-acting element involved in the abscisic acid responsiveness
PH02Gene15516.t1	ABRE	ACGTG	817	5	+	Arabidopsis thaliana	cis-acting element involved in the abscisic acid responsiveness
PH02Gene15516.t1	ABRE	ACGTG	824	5	-	Arabidopsis thaliana	cis-acting element involved in the abscisic acid responsiveness
PH02Gene15516.t1	ABRE	ACGTG	848	5	+	Arabidopsis thaliana	cis-acting element involved in the abscisic acid responsiveness
PH02Gene15516.t1	ABRE	ACGTG	1497	5	+	Arabidopsis thaliana	cis-acting element involved in the abscisic acid responsiveness
PH02Gene15516.t1	ABRE	CACGTG	1701	6	-	Arabidopsis thaliana	cis-acting element involved in the abscisic acid responsiveness
PH02Gene15516.t1	ABRE	ACGTG	1702	5	+	Arabidopsis thaliana	cis-acting element involved in the abscisic acid responsiveness
PH02Gene15516.t1	ABRE	ACGTG	1761	5	-	Arabidopsis thaliana	cis-acting element involved in the abscisic acid responsiveness
PH02Gene15516.t1	ABRE	ACGTG	1795	5	-	Arabidopsis thaliana	cis-acting element involved in the abscisic acid responsiveness
PH02Gene15516.t1	ABRE	ACGTG	1997	5	+	Arabidopsis thaliana	cis-acting element involved in the abscisic acid responsiveness
PH02Gene15516.t1	ABRE	ACGTG	2028	5	+	Arabidopsis thaliana	cis-acting element involved in the abscisic acid responsiveness
PH02Gene15516.t1		motif_sequence	47	4	-	organism	short_function
PH02Gene15516.t1		motif_sequence	468	4	+	organism	short_function
PH02Gene15516.t1		motif_sequence	521	4	+	organism	short_function
PH02Gene15516.t1		motif_sequence	751	4	-	organism	short_function
PH02Gene15516.t1		motif_sequence	882	4	+	organism	short_function
PH02Gene15516.t1		motif_sequence	900	4	+	organism	short_function
PH02Gene15516.t1		motif_sequence	907	4	-	organism	short_function
PH02Gene15516.t1		motif_sequence	918	4	-	organism	short_function
PH02Gene15516.t1		motif_sequence	1142	4	-	organism	short_function
PH02Gene15516.t1		motif_sequence	1218	4	-	organism	short_function
PH02Gene15516.t1		motif_sequence	1279	4	-	organism	short_function
PH02Gene15516.t1		motif_sequence	1310	4	-	organism	short_function
PH02Gene15516.t1		motif_sequence	1334	4	-	organism	short_function
PH02Gene15516.t1		motif_sequence	1604	4	+	organism	short_function
PH02Gene15516.t1		motif_sequence	1649	4	+	organism	short_function
PH02Gene15516.t1		motif_sequence	1931	4	-	organism	short_function
PH02Gene15516.t1		motif_sequence	1962	4	+	organism	short_function
PH02Gene15516.t1	Myb	CAACTG	1365	6	-	Arabidopsis thaliana
PH02Gene15516.t1	G-Box	CACGTT	350	6	-	Pisum sativum	cis-acting regulatory element involved in light responsiveness
PH02Gene15516.t1	G-Box	CACGTT	816	6	-	Pisum sativum	cis-acting regulatory element involved in light responsiveness
PH02Gene15516.t1	G-Box	CACGTT	824	6	+	Pisum sativum	cis-acting regulatory element involved in light responsiveness
PH02Gene15516.t1	G-Box	CACGTT	847	6	-	Pisum sativum	cis-acting regulatory element involved in light responsiveness
PH02Gene15516.t1	G-Box	CACGTG	1701	6	-	Pisum sativum	cis-acting regulatory element involved in light responsiveness
PH02Gene15516.t1	G-Box	CACGTT	1795	6	+	Pisum sativum	cis-acting regulatory element involved in light responsiveness
PH02Gene15516.t1	G-Box	CACGTT	1996	6	-	Pisum sativum	cis-acting regulatory element involved in light responsiveness
PH02Gene15516.t1	G-Box	CACGTT	2027	6	-	Pisum sativum	cis-acting regulatory element involved in light responsiveness
PH02Gene15516.t1	CCGTCC-box	CCGTCC	188	6	+	Petroselinum hortense
PH02Gene15516.t1	AT~TATA-box	TATATA	724	6	+	Arabidopsis thaliana
PH02Gene15516.t1	AT~TATA-box	TATATA	726	6	+	Arabidopsis thaliana
PH02Gene15516.t1	AT~TATA-box	TATATA	1904	6	-	Arabidopsis thaliana
PH02Gene15516.t1	AT~TATA-box	TATATA	1906	6	-	Arabidopsis thaliana
PH02Gene15516.t1	TGA-element	AACGAC	598	6	-	Brassica oleracea	auxin-responsive element
PH02Gene15516.t1	Pc-CMA2c	GCCCACGCA	853	9	-	Pisum sativum	part of a light responsive element
PH02Gene15516.t1	Pc-CMA2c	GCCCACGCA	2033	9	-	Pisum sativum	part of a light responsive element
PH02Gene15516.t1	I-box	gGATAAGGTG	1049	9	+	Zea mays	part of a light responsive element
PH02Gene15516.t1	MYB	CAACCA	1564	6	-	Arabidopsis thaliana
PH02Gene15516.t1	Box 4	ATTAAT	280	6	+	Petroselinum crispum	part of a conserved DNA module involved in light responsiveness
PH02Gene15516.t1	Box 4	ATTAAT	293	6	+	Petroselinum crispum	part of a conserved DNA module involved in light responsiveness
PH02Gene15516.t1	Box 4	ATTAAT	1468	6	-	Petroselinum crispum	part of a conserved DNA module involved in light responsiveness
PH02Gene15516.t1	CGTCA-motif	CGTCA	245	5	-	Hordeum vulgare	cis-acting regulatory element involved in the MeJA-responsiveness
PH02Gene15516.t1	CGTCA-motif	CGTCA	872	5	+	Hordeum vulgare	cis-acting regulatory element involved in the MeJA-responsiveness
PH02Gene15516.t1	CGTCA-motif	CGTCA	1196	5	+	Hordeum vulgare	cis-acting regulatory element involved in the MeJA-responsiveness
PH02Gene15516.t1	E2Fb	TTTGCCGC	765	8	-	Nicotiana tabacum
PH02Gene15516.t1	Unnamed__4	CTCC	339	4	+	Petroselinum hortense
PH02Gene15516.t1	Unnamed__4	CTCC	710	4	+	Petroselinum hortense
PH02Gene15516.t1	Unnamed__4	CTCC	1079	4	-	Petroselinum hortense
PH02Gene15516.t1	Unnamed__4	CTCC	1095	4	+	Petroselinum hortense
PH02Gene15516.t1	Unnamed__4	CTCC	1151	4	-	Petroselinum hortense
PH02Gene15516.t1	Unnamed__4	CTCC	1157	4	-	Petroselinum hortense
PH02Gene15516.t1	Unnamed__4	CTCC	1218	4	-	Petroselinum hortense
PH02Gene15516.t1	Unnamed__4	CTCC	1229	4	-	Petroselinum hortense
PH02Gene15516.t1	Unnamed__4	CTCC	1232	4	-	Petroselinum hortense
PH02Gene15516.t1	Unnamed__4	CTCC	1279	4	-	Petroselinum hortense
PH02Gene15516.t1	Unnamed__4	CTCC	1334	4	-	Petroselinum hortense
PH02Gene15516.t1	Unnamed__4	CTCC	1860	4	+	Petroselinum hortense
PH02Gene15516.t1	Unnamed__4	CTCC	1890	4	+	Petroselinum hortense
PH02Gene15516.t1	Unnamed__4	CTCC	1944	4	-	Petroselinum hortense
PH02Gene15516.t1	Unnamed__4	CTCC	1964	4	+	Petroselinum hortense
PH02Gene15516.t1	MBS	CAACTG	1365	6	-	Arabidopsis thaliana	MYB binding site involved in drought-inducibility
PH02Gene15516.t1	TCA	TCATCTTCAT	1140	9	-	Pisum sativum
PH02Gene15516.t1	TCA	TCATCTTCAT	1179	9	-	Pisum sativum
PH02Gene15516.t1	CCGTCC motif	CCGTCC	188	6	+	Nicotiana tabacum
PH02Gene15516.t1	G-box	TACGTG	400	6	+	Arabidopsis thaliana	cis-acting regulatory element involved in light responsiveness
PH02Gene15516.t1	G-box	TACGTG	580	6	-	Arabidopsis thaliana	cis-acting regulatory element involved in light responsiveness
PH02Gene15516.t1	G-box	CACGAC	702	6	-	Zea mays	cis-acting regulatory element involved in light responsiveness
PH02Gene15516.t1	G-box	CACGAC	1242	6	-	Zea mays	cis-acting regulatory element involved in light responsiveness
PH02Gene15516.t1	G-box	CACGTC	1496	6	-	Zea mays	cis-acting regulatory element involved in light responsiveness
PH02Gene15516.t1	G-box	CACGTG	1701	6	-	Arabidopsis thaliana	cis-acting regulatory element involved in light responsiveness
PH02Gene15516.t1	G-box	TACGTG	1761	6	-	Arabidopsis thaliana	cis-acting regulatory element involved in light responsiveness
PH02Gene15516.t1	G-box	TAAACGTG	1795	8	-	Brassica oleracea	cis-acting regulatory element involved in light responsiveness
PH02Gene15516.t1	G-box	CACGAC	1882	6	-	Zea mays	cis-acting regulatory element involved in light responsiveness
PH02Gene15516.t1	DRE core	GCCGAC	1346	6	+	Arabidopsis thaliana
PH02Gene15516.t1	GATA-motif	GATAGGA	1221	7	+	Arabidopsis thaliana	part of a light responsive element
PH02Gene21310.t1	AT~TATA-box	TATATA	55	6	+	Arabidopsis thaliana
PH02Gene21310.t1	AT~TATA-box	TATATA	57	6	+	Arabidopsis thaliana
PH02Gene21310.t1	AT~TATA-box	TATATA	59	6	+	Arabidopsis thaliana
PH02Gene21310.t1	AT~TATA-box	TATATA	61	6	+	Arabidopsis thaliana
PH02Gene21310.t1	AT~TATA-box	TATATA	63	6	+	Arabidopsis thaliana
PH02Gene21310.t1	AT~TATA-box	TATATA	65	6	+	Arabidopsis thaliana
PH02Gene21310.t1	AT~TATA-box	TATATA	67	6	+	Arabidopsis thaliana
PH02Gene21310.t1	AT~TATA-box	TATATA	69	6	+	Arabidopsis thaliana
PH02Gene21310.t1	AT~TATA-box	TATATA	71	6	+	Arabidopsis thaliana
PH02Gene21310.t1	AT~TATA-box	TATATA	73	6	+	Arabidopsis thaliana
PH02Gene21310.t1	AT~TATA-box	TATATA	75	6	+	Arabidopsis thaliana
PH02Gene21310.t1	AT~TATA-box	TATATA	77	6	+	Arabidopsis thaliana
PH02Gene21310.t1	AT~TATA-box	TATATA	79	6	+	Arabidopsis thaliana
PH02Gene21310.t1	AT~TATA-box	TATATA	81	6	+	Arabidopsis thaliana
PH02Gene21310.t1	AT~TATA-box	TATATA	83	6	+	Arabidopsis thaliana
PH02Gene21310.t1	AT~TATA-box	TATATA	85	6	+	Arabidopsis thaliana
PH02Gene21310.t1	AT~TATA-box	TATATA	87	6	+	Arabidopsis thaliana
PH02Gene21310.t1	AT~TATA-box	TATATA	89	6	+	Arabidopsis thaliana
PH02Gene21310.t1	AT~TATA-box	TATATA	91	6	+	Arabidopsis thaliana
PH02Gene21310.t1	AT~TATA-box	TATATA	93	6	+	Arabidopsis thaliana
PH02Gene21310.t1	AT~TATA-box	TATATA	95	6	+	Arabidopsis thaliana
PH02Gene21310.t1	AT~TATA-box	TATATA	97	6	+	Arabidopsis thaliana
PH02Gene21310.t1	AT~TATA-box	TATATA	99	6	+	Arabidopsis thaliana
PH02Gene21310.t1	AT~TATA-box	TATATA	101	6	+	Arabidopsis thaliana
PH02Gene21310.t1	AT~TATA-box	TATATA	103	6	+	Arabidopsis thaliana
PH02Gene21310.t1	AT~TATA-box	TATATA	105	6	+	Arabidopsis thaliana
PH02Gene21310.t1	AT~TATA-box	TATATA	107	6	+	Arabidopsis thaliana
PH02Gene21310.t1	AT~TATA-box	TATATA	109	6	+	Arabidopsis thaliana
PH02Gene21310.t1	AT~TATA-box	TATATA	111	6	+	Arabidopsis thaliana
PH02Gene21310.t1	AT~TATA-box	TATATA	113	6	+	Arabidopsis thaliana
PH02Gene21310.t1	AT~TATA-box	TATATA	115	6	+	Arabidopsis thaliana
PH02Gene21310.t1	AT~TATA-box	TATATA	117	6	+	Arabidopsis thaliana
PH02Gene21310.t1	AT~TATA-box	TATATA	119	6	+	Arabidopsis thaliana
PH02Gene21310.t1	AT~TATA-box	TATATA	121	6	+	Arabidopsis thaliana
PH02Gene21310.t1	AT~TATA-box	TATATA	123	6	+	Arabidopsis thaliana
PH02Gene21310.t1	AT~TATA-box	TATATA	125	6	+	Arabidopsis thaliana
PH02Gene21310.t1	AT~TATA-box	TATATA	127	6	+	Arabidopsis thaliana
PH02Gene21310.t1	AT~TATA-box	TATATA	156	6	+	Arabidopsis thaliana
PH02Gene21310.t1	AT~TATA-box	TATATA	356	6	+	Arabidopsis thaliana
PH02Gene21310.t1	AT~TATA-box	TATATA	358	6	+	Arabidopsis thaliana
PH02Gene21310.t1	AT~TATA-box	TATATA	360	6	+	Arabidopsis thaliana
PH02Gene21310.t1	AT~TATA-box	TATATA	362	6	+	Arabidopsis thaliana
PH02Gene21310.t1	AT~TATA-box	TATATA	364	6	+	Arabidopsis thaliana
PH02Gene21310.t1	AT~TATA-box	TATATA	1603	6	-	Arabidopsis thaliana
PH02Gene21310.t1	AT~TATA-box	TATATA	1617	6	-	Arabidopsis thaliana
PH02Gene21310.t1	AT~TATA-box	TATATA	1619	6	-	Arabidopsis thaliana
PH02Gene21310.t1	ACE	CTAACGTATT	1015	9	-	Petroselinum crispum	cis-acting element involved in light responsiveness
PH02Gene21310.t1	GA-motif	ATAGATAA	671	8	-	Arabidopsis thaliana	part of a light responsive element
PH02Gene21310.t1	Unnamed__4	CTCC	218	4	-	Petroselinum hortense
PH02Gene21310.t1	Unnamed__4	CTCC	1126	4	+	Petroselinum hortense
PH02Gene21310.t1	Unnamed__4	CTCC	1341	4	+	Petroselinum hortense
PH02Gene21310.t1	Unnamed__4	CTCC	1392	4	-	Petroselinum hortense
PH02Gene21310.t1	Unnamed__4	CTCC	1396	4	-	Petroselinum hortense
PH02Gene21310.t1	Unnamed__4	CTCC	1776	4	+	Petroselinum hortense
PH02Gene21310.t1	Unnamed__4	CTCC	1952	4	+	Petroselinum hortense
PH02Gene21310.t1	Unnamed__4	CTCC	1978	4	+	Petroselinum hortense
PH02Gene21310.t1	WRE3	CCACCT	329	6	-	Pisum sativum
PH02Gene21310.t1	LAMP-element	CTTTATCA	602	8	-	Pisum sativum	part of a light responsive element
PH02Gene21310.t1	Box 4	ATTAAT	1500	6	-	Petroselinum crispum	part of a conserved DNA module involved in light responsiveness
PH02Gene21310.t1	CGTCA-motif	CGTCA	1254	5	-	Hordeum vulgare	cis-acting regulatory element involved in the MeJA-responsiveness
PH02Gene21310.t1	MYB	TAACCA	405	6	-	Arabidopsis thaliana
PH02Gene21310.t1	MYB	CAACCA	493	6	+	Arabidopsis thaliana
PH02Gene21310.t1	MBSI	TTTTTACGGTTA	1411	11	-	Petunia hybrida	MYB binding site involved in flavonoid biosynthetic genes regulation
PH02Gene21310.t1	AE-box	AGAAACAA	396	8	-	Arabidopsis thaliana	part of a module for light response
PH02Gene21310.t1	MYB recognition site	CCGTTG	1967	6	+	Arabidopsis thaliana
PH02Gene21310.t1	Myc	TCTCTTA	1109	7	-	Arabidopsis thaliana
PH02Gene21310.t1	Unnamed__6	taTAAATATct	1611	10	+	Zea mays
PH02Gene21310.t1	AAGAA-motif	GAAAGAA	190	7	+	Avena sativa
PH02Gene21310.t1	AAGAA-motif	GAAAGAA	1749	7	+	Avena sativa
PH02Gene21310.t1	TCCC-motif	TCTCCCT	1394	7	-	Spinacia oleracea	part of a light responsive element
PH02Gene21310.t1	TCA-element	CCATCTTTTT	174	9	-	Nicotiana tabacum	cis-acting element involved in salicylic acid responsiveness
PH02Gene21310.t1	GT1-motif	GGTTAAT	406	7	+	Avena sativa	light responsive element
PH02Gene21310.t1	GT1-motif	GGTTAA	894	6	-	Arabidopsis thaliana	light responsive element
PH02Gene21310.t1	TCA	TCATCTTCAT	1385	9	-	Pisum sativum
PH02Gene21310.t1	STRE	AGGGG	917	5	+	Arabidopsis thaliana
PH02Gene21310.t1	STRE	AGGGG	1805	5	+	Arabidopsis thaliana
PH02Gene21310.t1	STRE	AGGGG	1981	5	-	Arabidopsis thaliana
PH02Gene21310.t1	Sp1	GGGCGG	1778	6	-	Oryza sativa	light responsive element
PH02Gene21310.t1	Sp1	GGGCGG	1797	6	+	Oryza sativa	light responsive element
PH02Gene21310.t1	W box	TTGACC	1475	6	-	Arabidopsis thaliana
PH02Gene21310.t1	as-1	TGACG	1254	5	+	Arabidopsis thaliana
PH02Gene21310.t1	LTR	CCGAAA	1645	6	+	Hordeum vulgare	cis-acting element involved in low-temperature responsiveness
PH02Gene21310.t1	CCAAT-box	CAACGG	1967	6	-	Hordeum vulgare	MYBHv1 binding site
PH02Gene21310.t1	ARE	AAACCA	1087	6	-	Zea mays	cis-acting regulatory element essential for the anaerobic induction
PH02Gene21310.t1	ARE	AAACCA	1693	6	+	Zea mays	cis-acting regulatory element essential for the anaerobic induction
PH02Gene21310.t1	ERE	ATTTTAAA	475	8	+	Nicotiana glutinos
PH02Gene21310.t1	box S	AGCCACC	554	7	+	Arabidopsis thaliana
PH02Gene21310.t1	TGACG-motif	TGACG	1254	5	+	Hordeum vulgare	cis-acting regulatory element involved in the MeJA-responsiveness
PH02Gene21310.t1	CAAT-box	CCAAT	335	5	-	Arabidopsis thaliana	common cis-acting element in promoter and enhancer regions
PH02Gene21310.t1	CAAT-box	CAAAT	499	5	+	Pisum sativum	common cis-acting element in promoter and enhancer regions
PH02Gene21310.t1	CAAT-box	CAAAT	530	5	-	Pisum sativum	common cis-acting element in promoter and enhancer regions
PH02Gene21310.t1	CAAT-box	CAAT	587	4	-	Nicotiana glutinosa
PH02Gene21310.t1	CAAT-box	CAAT	668	4	+	Nicotiana glutinosa
PH02Gene21310.t1	CAAT-box	CAAT	712	4	+	Nicotiana glutinosa
PH02Gene21310.t1	CAAT-box	CAAT	808	4	-	Nicotiana glutinosa
PH02Gene21310.t1	CAAT-box	CAAT	873	4	+	Nicotiana glutinosa
PH02Gene21310.t1	CAAT-box	CAAT	902	4	-	Nicotiana glutinosa
PH02Gene21310.t1	CAAT-box	CAAT	956	4	-	Nicotiana glutinosa
PH02Gene21310.t1	CAAT-box	CAAT	990	4	-	Nicotiana glutinosa
PH02Gene21310.t1	CAAT-box	CAAT	1014	4	+	Nicotiana glutinosa
PH02Gene21310.t1	CAAT-box	CAAT	1040	4	-	Nicotiana glutinosa
PH02Gene21310.t1	CAAT-box	CAAAT	1060	5	+	Pisum sativum	common cis-acting element in promoter and enhancer regions
PH02Gene21310.t1	CAAT-box	CAAT	1101	4	+	Nicotiana glutinosa
PH02Gene21310.t1	CAAT-box	CAAT	1131	4	+	Nicotiana glutinosa
PH02Gene21310.t1	CAAT-box	TGCCAAC	1242	7	-	Petunia hybrida	common cis-acting element in promoter and enhancer regions
PH02Gene21310.t1	CAAT-box	CAAAT	1271	5	+	Pisum sativum	common cis-acting element in promoter and enhancer regions
PH02Gene21310.t1	CAAT-box	CAAT	1292	4	+	Nicotiana glutinosa
PH02Gene21310.t1	CAAT-box	CAAT	1478	4	+	Nicotiana glutinosa
PH02Gene21310.t1	CAAT-box	CAAT	1516	4	-	Nicotiana glutinosa
PH02Gene21310.t1	CAAT-box	CAAAT	1533	5	-	Pisum sativum	common cis-acting element in promoter and enhancer regions
PH02Gene21310.t1	CAAT-box	CAAAT	1577	5	-	Pisum sativum	common cis-acting element in promoter and enhancer regions
PH02Gene21310.t1	CAAT-box	CAAAT	1697	5	+	Pisum sativum	common cis-acting element in promoter and enhancer regions
PH02Gene21310.t1	CAAT-box	CAAT	1939	4	+	Nicotiana glutinosa
PH02Gene21310.t1	TC-rich repeats	ATTCTCTAAC	140	9	+	Nicotiana tabacum	cis-acting element involved in defense and stress responsiveness
PH02Gene21310.t1	MYC	CATTTG	499	6	-	Arabidopsis thaliana
PH02Gene21310.t1	MYC	CATTTG	1271	6	-	Arabidopsis thaliana
PH02Gene21310.t1	chs-CMA2a	TCACTTGA	597	8	-	Petroselinum crispum	part of a light responsive element
PH02Gene21310.t1		motif_sequence	138	4	+	organism	short_function
PH02Gene21310.t1		motif_sequence	194	4	-	organism	short_function
PH02Gene21310.t1		motif_sequence	315	4	-	organism	short_function
PH02Gene21310.t1		motif_sequence	323	4	+	organism	short_function
PH02Gene21310.t1		motif_sequence	325	4	-	organism	short_function
PH02Gene21310.t1		motif_sequence	341	4	+	organism	short_function
PH02Gene21310.t1		motif_sequence	447	4	-	organism	short_function
PH02Gene21310.t1		motif_sequence	830	4	+	organism	short_function
PH02Gene21310.t1		motif_sequence	846	4	+	organism	short_function
PH02Gene21310.t1		motif_sequence	905	4	-	organism	short_function
PH02Gene21310.t1		motif_sequence	1049	4	-	organism	short_function
PH02Gene21310.t1		motif_sequence	1124	4	+	organism	short_function
PH02Gene21310.t1		motif_sequence	1339	4	+	organism	short_function
PH02Gene21310.t1		motif_sequence	1387	4	-	organism	short_function
PH02Gene21310.t1		motif_sequence	1396	4	-	organism	short_function
PH02Gene21310.t1		motif_sequence	1677	4	-	organism	short_function
PH02Gene21310.t1		motif_sequence	1774	4	+	organism	short_function
PH02Gene21310.t1		motif_sequence	1825	4	-	organism	short_function
PH02Gene21310.t1		motif_sequence	1845	4	-	organism	short_function
PH02Gene21310.t1		motif_sequence	1876	4	+	organism	short_function
PH02Gene21310.t1		motif_sequence	2004	4	+	organism	short_function
PH02Gene21310.t1	MYB-like sequence	TAACCA	405	6	-	Arabidopsis thaliana
PH02Gene21310.t1	TATA-box	TATA	45	4	+	Arabidopsis thaliana	core promoter element around -30 of transcription start
PH02Gene21310.t1	TATA-box	ATATAT	54	6	+	Brassica napus	core promoter element around -30 of transcription start
PH02Gene21310.t1	TATA-box	TATATA	55	6	+	Arabidopsis thaliana	core promoter element around -30 of transcription start
PH02Gene21310.t1	TATA-box	ATATAT	56	6	+	Brassica napus	core promoter element around -30 of transcription start
PH02Gene21310.t1	TATA-box	TATATA	57	6	+	Arabidopsis thaliana	core promoter element around -30 of transcription start
PH02Gene21310.t1	TATA-box	ATATAT	58	6	+	Brassica napus	core promoter element around -30 of transcription start
PH02Gene21310.t1	TATA-box	TATATA	59	6	+	Arabidopsis thaliana	core promoter element around -30 of transcription start
PH02Gene21310.t1	TATA-box	ATATAT	60	6	+	Brassica napus	core promoter element around -30 of transcription start
PH02Gene21310.t1	TATA-box	TATATA	61	6	+	Arabidopsis thaliana	core promoter element around -30 of transcription start
PH02Gene21310.t1	TATA-box	ATATAT	62	6	+	Brassica napus	core promoter element around -30 of transcription start
PH02Gene21310.t1	TATA-box	TATATA	63	6	+	Arabidopsis thaliana	core promoter element around -30 of transcription start
PH02Gene21310.t1	TATA-box	ATATAT	64	6	+	Brassica napus	core promoter element around -30 of transcription start
PH02Gene21310.t1	TATA-box	TATATA	65	6	+	Arabidopsis thaliana	core promoter element around -30 of transcription start
PH02Gene21310.t1	TATA-box	ATATAT	66	6	+	Brassica napus	core promoter element around -30 of transcription start
PH02Gene21310.t1	TATA-box	TATATA	67	6	+	Arabidopsis thaliana	core promoter element around -30 of transcription start
PH02Gene21310.t1	TATA-box	ATATAT	68	6	+	Brassica napus	core promoter element around -30 of transcription start
PH02Gene21310.t1	TATA-box	TATATA	69	6	+	Arabidopsis thaliana	core promoter element around -30 of transcription start
PH02Gene21310.t1	TATA-box	ATATAT	70	6	+	Brassica napus	core promoter element around -30 of transcription start
PH02Gene21310.t1	TATA-box	TATATA	71	6	+	Arabidopsis thaliana	core promoter element around -30 of transcription start
PH02Gene21310.t1	TATA-box	ATATAT	72	6	+	Brassica napus	core promoter element around -30 of transcription start
PH02Gene21310.t1	TATA-box	TATATA	73	6	+	Arabidopsis thaliana	core promoter element around -30 of transcription start
PH02Gene21310.t1	TATA-box	ATATAT	74	6	+	Brassica napus	core promoter element around -30 of transcription start
PH02Gene21310.t1	TATA-box	TATATA	75	6	+	Arabidopsis thaliana	core promoter element around -30 of transcription start
PH02Gene21310.t1	TATA-box	ATATAT	76	6	+	Brassica napus	core promoter element around -30 of transcription start
PH02Gene21310.t1	TATA-box	TATATA	77	6	+	Arabidopsis thaliana	core promoter element around -30 of transcription start
PH02Gene21310.t1	TATA-box	ATATAT	78	6	+	Brassica napus	core promoter element around -30 of transcription start
PH02Gene21310.t1	TATA-box	TATATA	79	6	+	Arabidopsis thaliana	core promoter element around -30 of transcription start
PH02Gene21310.t1	TATA-box	ATATAT	80	6	+	Brassica napus	core promoter element around -30 of transcription start
PH02Gene21310.t1	TATA-box	TATATA	81	6	+	Arabidopsis thaliana	core promoter element around -30 of transcription start
PH02Gene21310.t1	TATA-box	ATATAT	82	6	+	Brassica napus	core promoter element around -30 of transcription start
PH02Gene21310.t1	TATA-box	TATATA	83	6	+	Arabidopsis thaliana	core promoter element around -30 of transcription start
PH02Gene21310.t1	TATA-box	ATATAT	84	6	+	Brassica napus	core promoter element around -30 of transcription start
PH02Gene21310.t1	TATA-box	TATATA	85	6	+	Arabidopsis thaliana	core promoter element around -30 of transcription start
PH02Gene21310.t1	TATA-box	ATATAT	86	6	+	Brassica napus	core promoter element around -30 of transcription start
PH02Gene21310.t1	TATA-box	TATATA	87	6	+	Arabidopsis thaliana	core promoter element around -30 of transcription start
PH02Gene21310.t1	TATA-box	ATATAT	88	6	+	Brassica napus	core promoter element around -30 of transcription start
PH02Gene21310.t1	TATA-box	TATATA	89	6	+	Arabidopsis thaliana	core promoter element around -30 of transcription start
PH02Gene21310.t1	TATA-box	ATATAT	90	6	+	Brassica napus	core promoter element around -30 of transcription start
PH02Gene21310.t1	TATA-box	TATATA	91	6	+	Arabidopsis thaliana	core promoter element around -30 of transcription start
PH02Gene21310.t1	TATA-box	ATATAT	92	6	+	Brassica napus	core promoter element around -30 of transcription start
PH02Gene21310.t1	TATA-box	TATATA	93	6	+	Arabidopsis thaliana	core promoter element around -30 of transcription start
PH02Gene21310.t1	TATA-box	ATATAT	94	6	+	Brassica napus	core promoter element around -30 of transcription start
PH02Gene21310.t1	TATA-box	TATATA	95	6	+	Arabidopsis thaliana	core promoter element around -30 of transcription start
PH02Gene21310.t1	TATA-box	ATATAT	96	6	+	Brassica napus	core promoter element around -30 of transcription start
PH02Gene21310.t1	TATA-box	TATATA	97	6	+	Arabidopsis thaliana	core promoter element around -30 of transcription start
PH02Gene21310.t1	TATA-box	ATATAT	98	6	+	Brassica napus	core promoter element around -30 of transcription start
PH02Gene21310.t1	TATA-box	TATATA	99	6	+	Arabidopsis thaliana	core promoter element around -30 of transcription start
PH02Gene21310.t1	TATA-box	ATATAT	100	6	+	Brassica napus	core promoter element around -30 of transcription start
PH02Gene21310.t1	TATA-box	TATATA	101	6	+	Arabidopsis thaliana	core promoter element around -30 of transcription start
PH02Gene21310.t1	TATA-box	ATATAT	102	6	+	Brassica napus	core promoter element around -30 of transcription start
PH02Gene21310.t1	TATA-box	TATATA	103	6	+	Arabidopsis thaliana	core promoter element around -30 of transcription start
PH02Gene21310.t1	TATA-box	ATATAT	104	6	+	Brassica napus	core promoter element around -30 of transcription start
PH02Gene21310.t1	TATA-box	TATATA	105	6	+	Arabidopsis thaliana	core promoter element around -30 of transcription start
PH02Gene21310.t1	TATA-box	ATATAT	106	6	+	Brassica napus	core promoter element around -30 of transcription start
PH02Gene21310.t1	TATA-box	TATATA	107	6	+	Arabidopsis thaliana	core promoter element around -30 of transcription start
PH02Gene21310.t1	TATA-box	ATATAT	108	6	+	Brassica napus	core promoter element around -30 of transcription start
PH02Gene21310.t1	TATA-box	TATATA	109	6	+	Arabidopsis thaliana	core promoter element around -30 of transcription start
PH02Gene21310.t1	TATA-box	ATATAT	110	6	+	Brassica napus	core promoter element around -30 of transcription start
PH02Gene21310.t1	TATA-box	TATATA	111	6	+	Arabidopsis thaliana	core promoter element around -30 of transcription start
PH02Gene21310.t1	TATA-box	ATATAT	112	6	+	Brassica napus	core promoter element around -30 of transcription start
PH02Gene21310.t1	TATA-box	TATATA	113	6	+	Arabidopsis thaliana	core promoter element around -30 of transcription start
PH02Gene21310.t1	TATA-box	ATATAT	114	6	+	Brassica napus	core promoter element around -30 of transcription start
PH02Gene21310.t1	TATA-box	TATATA	115	6	+	Arabidopsis thaliana	core promoter element around -30 of transcription start
PH02Gene21310.t1	TATA-box	ATATAT	116	6	+	Brassica napus	core promoter element around -30 of transcription start
PH02Gene21310.t1	TATA-box	TATATA	117	6	+	Arabidopsis thaliana	core promoter element around -30 of transcription start
PH02Gene21310.t1	TATA-box	ATATAT	118	6	+	Brassica napus	core promoter element around -30 of transcription start
PH02Gene21310.t1	TATA-box	TATATA	119	6	+	Arabidopsis thaliana	core promoter element around -30 of transcription start
PH02Gene21310.t1	TATA-box	ATATAT	120	6	+	Brassica napus	core promoter element around -30 of transcription start
PH02Gene21310.t1	TATA-box	TATATA	121	6	+	Arabidopsis thaliana	core promoter element around -30 of transcription start
PH02Gene21310.t1	TATA-box	ATATAT	122	6	+	Brassica napus	core promoter element around -30 of transcription start
PH02Gene21310.t1	TATA-box	TATATA	123	6	+	Arabidopsis thaliana	core promoter element around -30 of transcription start
PH02Gene21310.t1	TATA-box	ATATAT	124	6	+	Brassica napus	core promoter element around -30 of transcription start
PH02Gene21310.t1	TATA-box	TATATA	125	6	+	Arabidopsis thaliana	core promoter element around -30 of transcription start
PH02Gene21310.t1	TATA-box	ATATAT	126	6	+	Brassica napus	core promoter element around -30 of transcription start
PH02Gene21310.t1	TATA-box	TATATA	127	6	+	Arabidopsis thaliana	core promoter element around -30 of transcription start
PH02Gene21310.t1	TATA-box	ATATAT	128	6	+	Brassica napus	core promoter element around -30 of transcription start
PH02Gene21310.t1	TATA-box	TATA	129	4	+	Arabidopsis thaliana	core promoter element around -30 of transcription start
PH02Gene21310.t1	TATA-box	TATA	151	4	+	Arabidopsis thaliana	core promoter element around -30 of transcription start
PH02Gene21310.t1	TATA-box	TATATA	156	6	+	Arabidopsis thaliana	core promoter element around -30 of transcription start
PH02Gene21310.t1	TATA-box	TATA	158	4	+	Arabidopsis thaliana	core promoter element around -30 of transcription start
PH02Gene21310.t1	TATA-box	TATA	279	4	+	Arabidopsis thaliana	core promoter element around -30 of transcription start
PH02Gene21310.t1	TATA-box	TATACA	354	6	-	Helianthus annuus	core promoter element around -30 of transcription start
PH02Gene21310.t1	TATA-box	TATATA	356	6	+	Arabidopsis thaliana	core promoter element around -30 of transcription start
PH02Gene21310.t1	TATA-box	ATATAT	357	6	+	Brassica napus	core promoter element around -30 of transcription start
PH02Gene21310.t1	TATA-box	TATATA	358	6	+	Arabidopsis thaliana	core promoter element around -30 of transcription start
PH02Gene21310.t1	TATA-box	ATATAT	359	6	+	Brassica napus	core promoter element around -30 of transcription start
PH02Gene21310.t1	TATA-box	TATATA	360	6	+	Arabidopsis thaliana	core promoter element around -30 of transcription start
PH02Gene21310.t1	TATA-box	ATATAT	361	6	+	Brassica napus	core promoter element around -30 of transcription start
PH02Gene21310.t1	TATA-box	TATATA	362	6	+	Arabidopsis thaliana	core promoter element around -30 of transcription start
PH02Gene21310.t1	TATA-box	ATATAT	363	6	+	Brassica napus	core promoter element around -30 of transcription start
PH02Gene21310.t1	TATA-box	TATATA	364	6	+	Arabidopsis thaliana	core promoter element around -30 of transcription start
PH02Gene21310.t1	TATA-box	ATATAT	365	6	+	Brassica napus	core promoter element around -30 of transcription start
PH02Gene21310.t1	TATA-box	TATA	366	4	+	Arabidopsis thaliana	core promoter element around -30 of transcription start
PH02Gene21310.t1	TATA-box	TATACA	636	6	-	Helianthus annuus	core promoter element around -30 of transcription start
PH02Gene21310.t1	TATA-box	TATA	638	4	+	Arabidopsis thaliana	core promoter element around -30 of transcription start
PH02Gene21310.t1	TATA-box	TATA	646	4	+	Arabidopsis thaliana	core promoter element around -30 of transcription start
PH02Gene21310.t1	TATA-box	TATA	663	4	+	Arabidopsis thaliana	core promoter element around -30 of transcription start
PH02Gene21310.t1	TATA-box	TATA	718	4	+	Arabidopsis thaliana	core promoter element around -30 of transcription start
PH02Gene21310.t1	TATA-box	TATAAA	747	6	-	Helianthus annuus	core promoter element around -30 of transcription start
PH02Gene21310.t1	TATA-box	TATAA	748	5	-	Arabidopsis thaliana	core promoter element around -30 of transcription start
PH02Gene21310.t1	TATA-box	TATA	749	4	+	Arabidopsis thaliana	core promoter element around -30 of transcription start
PH02Gene21310.t1	TATA-box	TATA	792	4	+	Arabidopsis thaliana	core promoter element around -30 of transcription start
PH02Gene21310.t1	TATA-box	TATAA	879	5	-	Arabidopsis thaliana	core promoter element around -30 of transcription start
PH02Gene21310.t1	TATA-box	TATA	880	4	+	Arabidopsis thaliana	core promoter element around -30 of transcription start
PH02Gene21310.t1	TATA-box	TATAA	923	5	-	Arabidopsis thaliana	core promoter element around -30 of transcription start
PH02Gene21310.t1	TATA-box	TATA	924	4	+	Arabidopsis thaliana	core promoter element around -30 of transcription start
PH02Gene21310.t1	TATA-box	TATA	938	4	+	Arabidopsis thaliana	core promoter element around -30 of transcription start
PH02Gene21310.t1	TATA-box	TATA	1037	4	-	Arabidopsis thaliana	core promoter element around -30 of transcription start
PH02Gene21310.t1	TATA-box	TATACA	1081	6	-	Helianthus annuus	core promoter element around -30 of transcription start
PH02Gene21310.t1	TATA-box	TATA	1083	4	-	Arabidopsis thaliana	core promoter element around -30 of transcription start
PH02Gene21310.t1	TATA-box	ATTATA	1456	6	+	Brassica napus	core promoter element around -30 of transcription start
PH02Gene21310.t1	TATA-box	TATAA	1457	5	-	Arabidopsis thaliana	core promoter element around -30 of transcription start
PH02Gene21310.t1	TATA-box	TATA	1458	4	-	Arabidopsis thaliana	core promoter element around -30 of transcription start
PH02Gene21310.t1	TATA-box	TATA	1523	4	-	Arabidopsis thaliana	core promoter element around -30 of transcription start
PH02Gene21310.t1	TATA-box	TATAA	1529	5	-	Arabidopsis thaliana	core promoter element around -30 of transcription start
PH02Gene21310.t1	TATA-box	TATA	1530	4	-	Arabidopsis thaliana	core promoter element around -30 of transcription start
PH02Gene21310.t1	TATA-box	ATTATA	1560	6	+	Brassica napus	core promoter element around -30 of transcription start
PH02Gene21310.t1	TATA-box	TATAA	1561	5	-	Arabidopsis thaliana	core promoter element around -30 of transcription start
PH02Gene21310.t1	TATA-box	TATA	1562	4	-	Arabidopsis thaliana	core promoter element around -30 of transcription start
PH02Gene21310.t1	TATA-box	TATA	1589	4	-	Arabidopsis thaliana	core promoter element around -30 of transcription start
PH02Gene21310.t1	TATA-box	ATATAT	1602	6	-	Brassica napus	core promoter element around -30 of transcription start
PH02Gene21310.t1	TATA-box	TATATA	1603	6	-	Arabidopsis thaliana	core promoter element around -30 of transcription start
PH02Gene21310.t1	TATA-box	TATA	1605	4	-	Arabidopsis thaliana	core promoter element around -30 of transcription start
PH02Gene21310.t1	TATA-box	TATAA	1610	5	-	Arabidopsis thaliana	core promoter element around -30 of transcription start
PH02Gene21310.t1	TATA-box	TATA	1611	4	-	Arabidopsis thaliana	core promoter element around -30 of transcription start
PH02Gene21310.t1	TATA-box	ATATAT	1616	6	-	Brassica napus	core promoter element around -30 of transcription start
PH02Gene21310.t1	TATA-box	TATATA	1617	6	-	Arabidopsis thaliana	core promoter element around -30 of transcription start
PH02Gene21310.t1	TATA-box	ATATAT	1618	6	-	Brassica napus	core promoter element around -30 of transcription start
PH02Gene21310.t1	TATA-box	TATATA	1619	6	-	Arabidopsis thaliana	core promoter element around -30 of transcription start
PH02Gene21310.t1	TATA-box	TATA	1621	4	-	Arabidopsis thaliana	core promoter element around -30 of transcription start
PH02Gene21310.t1	TATA-box	ATTATA	1633	6	+	Brassica napus	core promoter element around -30 of transcription start
PH02Gene21310.t1	TATA-box	TATAA	1634	5	-	Arabidopsis thaliana	core promoter element around -30 of transcription start
PH02Gene21310.t1	TATA-box	TATA	1635	4	-	Arabidopsis thaliana	core promoter element around -30 of transcription start
PH02Gene21310.t1	TATA-box	TATACA	1788	6	-	Helianthus annuus	core promoter element around -30 of transcription start
PH02Gene21310.t1	TATA-box	TATA	1790	4	-	Arabidopsis thaliana	core promoter element around -30 of transcription start
PH02Gene26108.t1	as-1	TGACG	767	5	-	Arabidopsis thaliana
PH02Gene26108.t1	as-1	TGACG	895	5	+	Arabidopsis thaliana
PH02Gene26108.t1	as-1	TGACG	1004	5	-	Arabidopsis thaliana
PH02Gene26108.t1	Gap-box	CAAATGAA(A/G)A	1237	9.5	+	Arabidopsis thaliana	part of a light responsive element
PH02Gene26108.t1	ABRE3a	TACGTG	782	6	+	Zea mays
PH02Gene26108.t1	ARE	AAACCA	885	6	-	Zea mays	cis-acting regulatory element essential for the anaerobic induction
PH02Gene26108.t1	ARE	AAACCA	1755	6	-	Zea mays	cis-acting regulatory element essential for the anaerobic induction
PH02Gene26108.t1	ABRE4	CACGTA	782	6	-	Zea mays
PH02Gene26108.t1	STRE	AGGGG	332	5	+	Arabidopsis thaliana
PH02Gene26108.t1	STRE	AGGGG	1680	5	+	Arabidopsis thaliana
PH02Gene26108.t1	CAAT-box	CAAT	51	4	-	Nicotiana glutinosa
PH02Gene26108.t1	CAAT-box	CAAT	128	4	+	Nicotiana glutinosa
PH02Gene26108.t1	CAAT-box	CCAAT	178	5	-	Arabidopsis thaliana	common cis-acting element in promoter and enhancer regions
PH02Gene26108.t1	CAAT-box	CAAT	225	4	+	Nicotiana glutinosa
PH02Gene26108.t1	CAAT-box	CAAT	237	4	+	Nicotiana glutinosa
PH02Gene26108.t1	CAAT-box	CAAAT	309	5	-	Pisum sativum	common cis-acting element in promoter and enhancer regions
PH02Gene26108.t1	CAAT-box	CAAT	467	4	-	Nicotiana glutinosa
PH02Gene26108.t1	CAAT-box	CAAT	475	4	+	Nicotiana glutinosa
PH02Gene26108.t1	CAAT-box	CAAT	486	4	-	Nicotiana glutinosa
PH02Gene26108.t1	CAAT-box	CAAT	557	4	+	Nicotiana glutinosa
PH02Gene26108.t1	CAAT-box	CAAT	629	4	+	Nicotiana glutinosa
PH02Gene26108.t1	CAAT-box	CAAT	677	4	+	Nicotiana glutinosa
PH02Gene26108.t1	CAAT-box	CAAT	724	4	-	Nicotiana glutinosa
PH02Gene26108.t1	CAAT-box	CAAT	818	4	-	Nicotiana glutinosa
PH02Gene26108.t1	CAAT-box	CAAT	849	4	+	Nicotiana glutinosa
PH02Gene26108.t1	CAAT-box	CAAAT	1018	5	-	Pisum sativum	common cis-acting element in promoter and enhancer regions
PH02Gene26108.t1	CAAT-box	CAAT	1030	4	+	Nicotiana glutinosa
PH02Gene26108.t1	CAAT-box	CCAAT	1043	5	+	Arabidopsis thaliana	common cis-acting element in promoter and enhancer regions
PH02Gene26108.t1	CAAT-box	CAAT	1044	4	+	Nicotiana glutinosa
PH02Gene26108.t1	CAAT-box	CAAT	1077	4	+	Nicotiana glutinosa
PH02Gene26108.t1	CAAT-box	CAAAT	1099	5	+	Pisum sativum	common cis-acting element in promoter and enhancer regions
PH02Gene26108.t1	CAAT-box	CAAT	1125	4	-	Nicotiana glutinosa
PH02Gene26108.t1	CAAT-box	CAAT	1187	4	+	Nicotiana glutinosa
PH02Gene26108.t1	CAAT-box	CAAT	1198	4	+	Nicotiana glutinosa
PH02Gene26108.t1	CAAT-box	CAAT	1230	4	-	Nicotiana glutinosa
PH02Gene26108.t1	CAAT-box	CAAAT	1237	5	+	Pisum sativum	common cis-acting element in promoter and enhancer regions
PH02Gene26108.t1	CAAT-box	CAAT	1259	4	+	Nicotiana glutinosa
PH02Gene26108.t1	CAAT-box	CAAAT	1261	5	-	Pisum sativum	common cis-acting element in promoter and enhancer regions
PH02Gene26108.t1	CAAT-box	CAAAT	1281	5	+	Pisum sativum	common cis-acting element in promoter and enhancer regions
PH02Gene26108.t1	CAAT-box	CAAT	1284	4	-	Nicotiana glutinosa
PH02Gene26108.t1	CAAT-box	CAAT	1347	4	+	Nicotiana glutinosa
PH02Gene26108.t1	CAAT-box	CAAAT	1349	5	-	Pisum sativum	common cis-acting element in promoter and enhancer regions
PH02Gene26108.t1	CAAT-box	CAAT	1369	4	+	Nicotiana glutinosa
PH02Gene26108.t1	CAAT-box	CCAAT	1461	5	+	Arabidopsis thaliana	common cis-acting element in promoter and enhancer regions
PH02Gene26108.t1	CAAT-box	CAAT	1462	4	+	Nicotiana glutinosa
PH02Gene26108.t1	CAAT-box	CAAT	1618	4	+	Nicotiana glutinosa
PH02Gene26108.t1	CAAT-box	CAAT	1833	4	-	Nicotiana glutinosa
PH02Gene26108.t1	CAAT-box	CAAT	1978	4	+	Nicotiana glutinosa
PH02Gene26108.t1	AuxRR-core	GGTCCAT	70	7	-	Nicotiana tabacum	cis-acting regulatory element involved in auxin responsiveness
PH02Gene26108.t1	TGACG-motif	TGACG	767	5	-	Hordeum vulgare	cis-acting regulatory element involved in the MeJA-responsiveness
PH02Gene26108.t1	TGACG-motif	TGACG	895	5	+	Hordeum vulgare	cis-acting regulatory element involved in the MeJA-responsiveness
PH02Gene26108.t1	TGACG-motif	TGACG	1004	5	-	Hordeum vulgare	cis-acting regulatory element involved in the MeJA-responsiveness
PH02Gene26108.t1	P-box	CCTTTTG	365	7	-	Oryza sativa	gibberellin-responsive element
PH02Gene26108.t1	Unnamed__1	CGTGG	764	5	-	Zea mays
PH02Gene26108.t1	Unnamed__1	CGTGG	784	5	+	Zea mays
PH02Gene26108.t1	Unnamed__1	CGTGG	1733	5	+	Zea mays
PH02Gene26108.t1	MYC	CATTTG	1237	6	-	Arabidopsis thaliana
PH02Gene26108.t1	MYC	CATGTG	1294	6	-	Arabidopsis thaliana
PH02Gene26108.t1	TATA-box	TATA	133	4	+	Arabidopsis thaliana	core promoter element around -30 of transcription start
PH02Gene26108.t1	TATA-box	TATA	155	4	+	Arabidopsis thaliana	core promoter element around -30 of transcription start
PH02Gene26108.t1	TATA-box	TACAAAA	162	7	-	Oryza sativa	core promoter element around -30 of transcription start
PH02Gene26108.t1	TATA-box	TATA	316	4	+	Arabidopsis thaliana	core promoter element around -30 of transcription start
PH02Gene26108.t1	TATA-box	ATTATA	418	6	+	Brassica napus	core promoter element around -30 of transcription start
PH02Gene26108.t1	TATA-box	TATAA	419	5	-	Arabidopsis thaliana	core promoter element around -30 of transcription start
PH02Gene26108.t1	TATA-box	TATA	420	4	+	Arabidopsis thaliana	core promoter element around -30 of transcription start
PH02Gene26108.t1	TATA-box	TATA	580	4	+	Arabidopsis thaliana	core promoter element around -30 of transcription start
PH02Gene26108.t1	TATA-box	TATAAATA	662	8	-	Daucus carota	core promoter element around -30 of transcription start
PH02Gene26108.t1	TATA-box	TATAAAT	663	7	-	Brassica juncea	core promoter element around -30 of transcription start
PH02Gene26108.t1	TATA-box	TATAAA	664	6	-	Helianthus annuus	core promoter element around -30 of transcription start
PH02Gene26108.t1	TATA-box	TATAA	665	5	-	Arabidopsis thaliana	core promoter element around -30 of transcription start
PH02Gene26108.t1	TATA-box	TATA	666	4	+	Arabidopsis thaliana	core promoter element around -30 of transcription start
PH02Gene26108.t1	TATA-box	TATA	708	4	+	Arabidopsis thaliana	core promoter element around -30 of transcription start
PH02Gene26108.t1	TATA-box	TATA	796	4	+	Arabidopsis thaliana	core promoter element around -30 of transcription start
PH02Gene26108.t1	TATA-box	TATA	1120	4	-	Arabidopsis thaliana	core promoter element around -30 of transcription start
PH02Gene26108.t1	TATA-box	TATA	1885	4	-	Arabidopsis thaliana	core promoter element around -30 of transcription start
PH02Gene26108.t1	TATA-box	TATAAA	1922	6	-	Helianthus annuus	core promoter element around -30 of transcription start
PH02Gene26108.t1	TATA-box	TATAA	1923	5	-	Arabidopsis thaliana	core promoter element around -30 of transcription start
PH02Gene26108.t1	TATA-box	TATA	1924	4	-	Arabidopsis thaliana	core promoter element around -30 of transcription start
PH02Gene26108.t1	TATA-box	TATAAAT	1984	7	-	Brassica juncea	core promoter element around -30 of transcription start
PH02Gene26108.t1	TATA-box	TATAAA	1985	6	-	Helianthus annuus	core promoter element around -30 of transcription start
PH02Gene26108.t1	TATA-box	TATAA	1986	5	-	Arabidopsis thaliana	core promoter element around -30 of transcription start
PH02Gene26108.t1	TATA-box	TATA	1987	4	-	Arabidopsis thaliana	core promoter element around -30 of transcription start
PH02Gene26108.t1	ABRE	ACGTG	121	5	-	Arabidopsis thaliana	cis-acting element involved in the abscisic acid responsiveness
PH02Gene26108.t1	ABRE	ACGTG	218	5	-	Arabidopsis thaliana	cis-acting element involved in the abscisic acid responsiveness
PH02Gene26108.t1	ABRE	ACGTG	373	5	+	Arabidopsis thaliana	cis-acting element involved in the abscisic acid responsiveness
PH02Gene26108.t1	ABRE	ACGTG	765	5	-	Arabidopsis thaliana	cis-acting element involved in the abscisic acid responsiveness
PH02Gene26108.t1	ABRE	ACGTG	783	5	+	Arabidopsis thaliana	cis-acting element involved in the abscisic acid responsiveness
PH02Gene26108.t1	ABRE	ACGTG	1675	5	+	Arabidopsis thaliana	cis-acting element involved in the abscisic acid responsiveness
PH02Gene26108.t1		motif_sequence	337	4	-	organism	short_function
PH02Gene26108.t1		motif_sequence	552	4	+	organism	short_function
PH02Gene26108.t1		motif_sequence	562	4	-	organism	short_function
PH02Gene26108.t1		motif_sequence	588	4	+	organism	short_function
PH02Gene26108.t1		motif_sequence	603	4	-	organism	short_function
PH02Gene26108.t1		motif_sequence	634	4	-	organism	short_function
PH02Gene26108.t1		motif_sequence	746	4	+	organism	short_function
PH02Gene26108.t1		motif_sequence	821	4	-	organism	short_function
PH02Gene26108.t1		motif_sequence	857	4	-	organism	short_function
PH02Gene26108.t1		motif_sequence	899	4	-	organism	short_function
PH02Gene26108.t1		motif_sequence	913	4	+	organism	short_function
PH02Gene26108.t1		motif_sequence	999	4	+	organism	short_function
PH02Gene26108.t1		motif_sequence	1071	4	-	organism	short_function
PH02Gene26108.t1		motif_sequence	1414	4	-	organism	short_function
PH02Gene26108.t1		motif_sequence	1581	4	+	organism	short_function
PH02Gene26108.t1		motif_sequence	1597	4	+	organism	short_function
PH02Gene26108.t1		motif_sequence	1611	4	+	organism	short_function
PH02Gene26108.t1		motif_sequence	1638	4	-	organism	short_function
PH02Gene26108.t1		motif_sequence	1658	4	-	organism	short_function
PH02Gene26108.t1		motif_sequence	1665	4	-	organism	short_function
PH02Gene26108.t1	MYB-like sequence	TAACCA	481	6	+	Arabidopsis thaliana
PH02Gene26108.t1	MYB-like sequence	TAACCA	1192	6	+	Arabidopsis thaliana
PH02Gene26108.t1	G-Box	CACGTT	121	6	+	Pisum sativum	cis-acting regulatory element involved in light responsiveness
PH02Gene26108.t1	G-Box	CACGTT	218	6	+	Pisum sativum	cis-acting regulatory element involved in light responsiveness
PH02Gene26108.t1	G-Box	CACGTT	372	6	-	Pisum sativum	cis-acting regulatory element involved in light responsiveness
PH02Gene26108.t1	GA-motif	ATAGATAA	2032	8	+	Arabidopsis thaliana	part of a light responsive element
PH02Gene26108.t1	CGTCA-motif	CGTCA	767	5	+	Hordeum vulgare	cis-acting regulatory element involved in the MeJA-responsiveness
PH02Gene26108.t1	CGTCA-motif	CGTCA	895	5	-	Hordeum vulgare	cis-acting regulatory element involved in the MeJA-responsiveness
PH02Gene26108.t1	CGTCA-motif	CGTCA	1004	5	+	Hordeum vulgare	cis-acting regulatory element involved in the MeJA-responsiveness
PH02Gene26108.t1	Box 4	ATTAAT	301	6	+	Petroselinum crispum	part of a conserved DNA module involved in light responsiveness
PH02Gene26108.t1	Box 4	ATTAAT	414	6	+	Petroselinum crispum	part of a conserved DNA module involved in light responsiveness
PH02Gene26108.t1	MYB	TAACCA	481	6	+	Arabidopsis thaliana
PH02Gene26108.t1	MYB	CAACCA	511	6	-	Arabidopsis thaliana
PH02Gene26108.t1	MYB	CAACCA	852	6	-	Arabidopsis thaliana
PH02Gene26108.t1	MYB	CAACCA	1036	6	+	Arabidopsis thaliana
PH02Gene26108.t1	MYB	TAACCA	1192	6	+	Arabidopsis thaliana
PH02Gene26108.t1	MYB	CAACCA	1556	6	-	Arabidopsis thaliana
PH02Gene26108.t1	F-box	CTATTCTCATT	495	10	-	Lycopersicon esculentum
PH02Gene26108.t1	Unnamed__4	CTCC	111	4	-	Petroselinum hortense
PH02Gene26108.t1	Unnamed__4	CTCC	337	4	-	Petroselinum hortense
PH02Gene26108.t1	Unnamed__4	CTCC	516	4	-	Petroselinum hortense
PH02Gene26108.t1	Unnamed__4	CTCC	996	4	+	Petroselinum hortense
PH02Gene26108.t1	Unnamed__4	CTCC	1001	4	+	Petroselinum hortense
PH02Gene26108.t1	Unnamed__4	CTCC	1175	4	+	Petroselinum hortense
PH02Gene26108.t1	Unnamed__4	CTCC	1400	4	-	Petroselinum hortense
PH02Gene26108.t1	Unnamed__4	CTCC	1447	4	-	Petroselinum hortense
PH02Gene26108.t1	Unnamed__4	CTCC	1450	4	-	Petroselinum hortense
PH02Gene26108.t1	Unnamed__4	CTCC	1453	4	-	Petroselinum hortense
PH02Gene26108.t1	Unnamed__4	CTCC	1578	4	+	Petroselinum hortense
PH02Gene26108.t1	Unnamed__4	CTCC	1613	4	+	Petroselinum hortense
PH02Gene26108.t1	Unnamed__4	CTCC	1638	4	-	Petroselinum hortense
PH02Gene26108.t1	Unnamed__4	CTCC	1651	4	-	Petroselinum hortense
PH02Gene26108.t1	Unnamed__4	CTCC	1658	4	-	Petroselinum hortense
PH02Gene26108.t1	Unnamed__4	CTCC	1671	4	-	Petroselinum hortense
PH02Gene26108.t1	Unnamed__4	CTCC	1689	4	-	Petroselinum hortense
PH02Gene26108.t1	Unnamed__4	CTCC	1692	4	-	Petroselinum hortense
PH02Gene26108.t1	Unnamed__4	CTCC	1809	4	-	Petroselinum hortense
PH02Gene26108.t1	Unnamed__4	CTCC	1902	4	-	Petroselinum hortense
PH02Gene26108.t1	WRE3	CCACCT	87	6	-	Pisum sativum
PH02Gene26108.t1	Myc	TCTCTTA	836	7	-	Arabidopsis thaliana
PH02Gene26108.t1	O2-site	GATGACATGG	592	9	-	Zea mays	cis-acting regulatory element involved in zein metabolism regulation
PH02Gene26108.t1	O2-site	GATGATGTGG	1531	9	-	Zea mays	cis-acting regulatory element involved in zein metabolism regulation
PH02Gene26108.t1	TCCC-motif	TCTCCCT	1636	7	-	Spinacia oleracea	part of a light responsive element
PH02Gene26108.t1	TCCC-motif	TCTCCCT	1656	7	-	Spinacia oleracea	part of a light responsive element
PH02Gene26108.t1	GT1-motif	GGTTAA	271	6	+	Arabidopsis thaliana	light responsive element
PH02Gene26108.t1	GT1-motif	GGTTAA	480	6	-	Arabidopsis thaliana	light responsive element
PH02Gene26108.t1	GATA-motif	GATAGGA	984	7	-	Arabidopsis thaliana	part of a light responsive element
PH02Gene26108.t1	DRE core	GCCGAC	712	6	-	Arabidopsis thaliana
PH02Gene26108.t1	DRE core	GCCGAC	1456	6	+	Arabidopsis thaliana
PH02Gene26108.t1	DRE core	GCCGAC	1522	6	+	Arabidopsis thaliana
PH02Gene26108.t1	G-box	CACGTC	765	6	+	Zea mays	cis-acting regulatory element involved in light responsiveness
PH02Gene26108.t1	G-box	TAACACGTAG	781	9	-	Brassica oleracea	cis-acting regulatory element involved in light responsiveness
PH02Gene26108.t1	G-box	TACGTG	782	6	+	Arabidopsis thaliana	cis-acting regulatory element involved in light responsiveness
PH02Gene26108.t1	G-box	CACGTC	1674	6	-	Zea mays	cis-acting regulatory element involved in light responsiveness
PH02Gene26108.t1	G-box	CACGAC	1797	6	-	Zea mays	cis-acting regulatory element involved in light responsiveness
PH02Gene40136.t1	ABRE	ACGTG	129	5	-	Arabidopsis thaliana	cis-acting element involved in the abscisic acid responsiveness
PH02Gene40136.t1	ABRE	ACGTG	756	5	+	Arabidopsis thaliana	cis-acting element involved in the abscisic acid responsiveness
PH02Gene40136.t1	ABRE	ACGTG	909	5	+	Arabidopsis thaliana	cis-acting element involved in the abscisic acid responsiveness
PH02Gene40136.t1	ABRE	TACGGTC	1092	7	-	Arabidopsis thaliana	cis-acting element involved in the abscisic acid responsiveness
PH02Gene40136.t1		motif_sequence	469	4	+	organism	short_function
PH02Gene40136.t1		motif_sequence	647	4	+	organism	short_function
PH02Gene40136.t1		motif_sequence	728	4	-	organism	short_function
PH02Gene40136.t1		motif_sequence	1598	4	+	organism	short_function
PH02Gene40136.t1		motif_sequence	1661	4	+	organism	short_function
PH02Gene40136.t1		motif_sequence	1696	4	-	organism	short_function
PH02Gene40136.t1		motif_sequence	1771	4	-	organism	short_function
PH02Gene40136.t1		motif_sequence	1920	4	-	organism	short_function
PH02Gene40136.t1		motif_sequence	1924	4	+	organism	short_function
PH02Gene40136.t1	TATA-box	ccTATAAAaa	183	9	-	Arabidopsis thaliana	core promoter element around -30 of transcription start
PH02Gene40136.t1	TATA-box	TATAAAT	184	7	-	Brassica juncea	core promoter element around -30 of transcription start
PH02Gene40136.t1	TATA-box	TATAAA	185	6	-	Helianthus annuus	core promoter element around -30 of transcription start
PH02Gene40136.t1	TATA-box	TATAA	186	5	-	Arabidopsis thaliana	core promoter element around -30 of transcription start
PH02Gene40136.t1	TATA-box	TATA	187	4	+	Arabidopsis thaliana	core promoter element around -30 of transcription start
PH02Gene40136.t1	TATA-box	ccTATAAAaa	816	9	-	Arabidopsis thaliana	core promoter element around -30 of transcription start
PH02Gene40136.t1	TATA-box	ATATAT	943	6	+	Brassica napus	core promoter element around -30 of transcription start
PH02Gene40136.t1	TATA-box	TATA	944	4	+	Arabidopsis thaliana	core promoter element around -30 of transcription start
PH02Gene40136.t1	TATA-box	ATTATA	989	6	+	Brassica napus	core promoter element around -30 of transcription start
PH02Gene40136.t1	TATA-box	TATAA	990	5	-	Arabidopsis thaliana	core promoter element around -30 of transcription start
PH02Gene40136.t1	TATA-box	TATA	991	4	+	Arabidopsis thaliana	core promoter element around -30 of transcription start
PH02Gene40136.t1	TATA-box	ATATAA	1019	6	+	Brassica oleracea	core promoter element around -30 of transcription start
PH02Gene40136.t1	TATA-box	TATA	1020	4	-	Arabidopsis thaliana	core promoter element around -30 of transcription start
PH02Gene40136.t1	TATA-box	ATATAA	1046	6	+	Brassica oleracea	core promoter element around -30 of transcription start
PH02Gene40136.t1	TATA-box	TATA	1047	4	-	Arabidopsis thaliana	core promoter element around -30 of transcription start
PH02Gene40136.t1	TATA-box	TATA	1059	4	-	Arabidopsis thaliana	core promoter element around -30 of transcription start
PH02Gene40136.t1	TATA-box	TATA	1103	4	-	Arabidopsis thaliana	core promoter element around -30 of transcription start
PH02Gene40136.t1	TATA-box	TACAAAA	1105	7	+	Oryza sativa	core promoter element around -30 of transcription start
PH02Gene40136.t1	TATA-box	ATATAT	1116	6	-	Brassica napus	core promoter element around -30 of transcription start
PH02Gene40136.t1	TATA-box	TATA	1117	4	-	Arabidopsis thaliana	core promoter element around -30 of transcription start
PH02Gene40136.t1	TATA-box	TATA	1138	4	-	Arabidopsis thaliana	core promoter element around -30 of transcription start
PH02Gene40136.t1	TATA-box	TATACA	1582	6	-	Helianthus annuus	core promoter element around -30 of transcription start
PH02Gene40136.t1	TATA-box	TATA	1584	4	-	Arabidopsis thaliana	core promoter element around -30 of transcription start
PH02Gene40136.t1	TATA-box	ATATAT	1704	6	-	Brassica napus	core promoter element around -30 of transcription start
PH02Gene40136.t1	TATA-box	TATATA	1705	6	-	Arabidopsis thaliana	core promoter element around -30 of transcription start
PH02Gene40136.t1	TATA-box	ATATAA	1706	6	+	Brassica oleracea	core promoter element around -30 of transcription start
PH02Gene40136.t1	TATA-box	TATA	1707	4	-	Arabidopsis thaliana	core promoter element around -30 of transcription start
PH02Gene40136.t1	TATA-box	TACAAAA	1794	7	-	Oryza sativa	core promoter element around -30 of transcription start
PH02Gene40136.t1	MYC	CATTTG	77	6	+	Arabidopsis thaliana
PH02Gene40136.t1	MYC	CATGTG	331	6	+	Arabidopsis thaliana
PH02Gene40136.t1	MYC	CATGTG	972	6	+	Arabidopsis thaliana
PH02Gene40136.t1	MYC	CATTTG	1554	6	-	Arabidopsis thaliana
PH02Gene40136.t1	MYC	CATTTG	1627	6	+	Arabidopsis thaliana
PH02Gene40136.t1	MYC	CATTTG	1750	6	-	Arabidopsis thaliana
PH02Gene40136.t1	Unnamed__1	CGTGG	596	5	+	Zea mays
PH02Gene40136.t1	ERE	ATTTTAAA	532	8	+	Nicotiana glutinos
PH02Gene40136.t1	ERE	ATTTTAAA	805	8	-	Nicotiana glutinos
PH02Gene40136.t1	ERE	ATTTCATA	1787	8	-	Nicotiana glutinos
PH02Gene40136.t1	ERE	ATTTTAAA	1861	8	+	Nicotiana glutinos
PH02Gene40136.t1	ERE	ATTTTAAA	1863	8	-	Nicotiana glutinos
PH02Gene40136.t1	CAT-box	GCCACT	659	6	+	Arabidopsis thaliana	cis-acting regulatory element related to meristem expression
PH02Gene40136.t1	P-box	CCTTTTG	271	7	-	Oryza sativa	gibberellin-responsive element
PH02Gene40136.t1	P-box	CCTTTTG	763	7	-	Oryza sativa	gibberellin-responsive element
PH02Gene40136.t1	AuxRR-core	GGTCCAT	590	7	-	Nicotiana tabacum	cis-acting regulatory element involved in auxin responsiveness
PH02Gene40136.t1	TGACG-motif	TGACG	252	5	+	Hordeum vulgare	cis-acting regulatory element involved in the MeJA-responsiveness
PH02Gene40136.t1	TGACG-motif	TGACG	754	5	+	Hordeum vulgare	cis-acting regulatory element involved in the MeJA-responsiveness
PH02Gene40136.t1	TGACG-motif	TGACG	895	5	+	Hordeum vulgare	cis-acting regulatory element involved in the MeJA-responsiveness
PH02Gene40136.t1	CAAT-box	CCAAT	63	5	-	Arabidopsis thaliana	common cis-acting element in promoter and enhancer regions
PH02Gene40136.t1	CAAT-box	CAAAT	78	5	-	Pisum sativum	common cis-acting element in promoter and enhancer regions
PH02Gene40136.t1	CAAT-box	CAAT	118	4	-	Nicotiana glutinosa
PH02Gene40136.t1	CAAT-box	CAAAT	300	5	-	Pisum sativum	common cis-acting element in promoter and enhancer regions
PH02Gene40136.t1	CAAT-box	CAAT	433	4	+	Nicotiana glutinosa
PH02Gene40136.t1	CAAT-box	CCAAT	564	5	+	Arabidopsis thaliana	common cis-acting element in promoter and enhancer regions
PH02Gene40136.t1	CAAT-box	CAAT	565	4	+	Nicotiana glutinosa
PH02Gene40136.t1	CAAT-box	CCAAT	668	5	-	Arabidopsis thaliana	common cis-acting element in promoter and enhancer regions
PH02Gene40136.t1	CAAT-box	CAAAT	875	5	+	Pisum sativum	common cis-acting element in promoter and enhancer regions
PH02Gene40136.t1	CAAT-box	CAAT	878	4	-	Nicotiana glutinosa
PH02Gene40136.t1	CAAT-box	CAAT	892	4	+	Nicotiana glutinosa
PH02Gene40136.t1	CAAT-box	CCAAT	960	5	-	Arabidopsis thaliana	common cis-acting element in promoter and enhancer regions
PH02Gene40136.t1	CAAT-box	CCAAT	966	5	-	Arabidopsis thaliana	common cis-acting element in promoter and enhancer regions
PH02Gene40136.t1	CAAT-box	CAAT	981	4	-	Nicotiana glutinosa
PH02Gene40136.t1	CAAT-box	CAAT	1034	4	-	Nicotiana glutinosa
PH02Gene40136.t1	CAAT-box	CAAAT	1234	5	+	Pisum sativum	common cis-acting element in promoter and enhancer regions
PH02Gene40136.t1	CAAT-box	CAAAT	1511	5	+	Pisum sativum	common cis-acting element in promoter and enhancer regions
PH02Gene40136.t1	CAAT-box	CAAT	1529	4	+	Nicotiana glutinosa
PH02Gene40136.t1	CAAT-box	CAAAT	1554	5	+	Pisum sativum	common cis-acting element in promoter and enhancer regions
PH02Gene40136.t1	CAAT-box	CAAAT	1628	5	-	Pisum sativum	common cis-acting element in promoter and enhancer regions
PH02Gene40136.t1	CAAT-box	CAAT	1642	4	+	Nicotiana glutinosa
PH02Gene40136.t1	CAAT-box	CAAAT	1713	5	-	Pisum sativum	common cis-acting element in promoter and enhancer regions
PH02Gene40136.t1	CAAT-box	CAAT	1722	4	+	Nicotiana glutinosa
PH02Gene40136.t1	CAAT-box	CAAAT	1750	5	+	Pisum sativum	common cis-acting element in promoter and enhancer regions
PH02Gene40136.t1	CAAT-box	TGCCAAC	1801	7	-	Petunia hybrida	common cis-acting element in promoter and enhancer regions
PH02Gene40136.t1	CAAT-box	CAAAT	1816	5	-	Pisum sativum	common cis-acting element in promoter and enhancer regions
PH02Gene40136.t1	CAAT-box	CAAAT	1853	5	-	Pisum sativum	common cis-acting element in promoter and enhancer regions
PH02Gene40136.t1	CAAT-box	CAAAT	1869	5	-	Pisum sativum	common cis-acting element in promoter and enhancer regions
PH02Gene40136.t1	CAAT-box	CAAT	1917	4	-	Nicotiana glutinosa
PH02Gene40136.t1	CAAT-box	CAAAT	1965	5	-	Pisum sativum	common cis-acting element in promoter and enhancer regions
PH02Gene40136.t1	CAAT-box	CAAAT	2007	5	+	Pisum sativum	common cis-acting element in promoter and enhancer regions
PH02Gene40136.t1	CAAT-box	CAAAT	2010	5	-	Pisum sativum	common cis-acting element in promoter and enhancer regions
PH02Gene40136.t1	STRE	AGGGG	709	5	+	Arabidopsis thaliana
PH02Gene40136.t1	STRE	AGGGG	853	5	+	Arabidopsis thaliana
PH02Gene40136.t1	Gap-box	CAAATGAA(A/G)A	1554	9.5	+	Arabidopsis thaliana	part of a light responsive element
PH02Gene40136.t1	Gap-box	CAAATGAA(A/G)A	1623	9.5	-	Arabidopsis thaliana	part of a light responsive element
PH02Gene40136.t1	as-1	TGACG	252	5	+	Arabidopsis thaliana
PH02Gene40136.t1	as-1	TGACG	754	5	+	Arabidopsis thaliana
PH02Gene40136.t1	as-1	TGACG	895	5	+	Arabidopsis thaliana
PH02Gene40136.t1	ABRE3a	TACGTG	129	6	-	Zea mays
PH02Gene40136.t1	ARE	AAACCA	411	6	-	Zea mays	cis-acting regulatory element essential for the anaerobic induction
PH02Gene40136.t1	CCAAT-box	CAACGG	284	6	+	Hordeum vulgare	MYBHv1 binding site
PH02Gene40136.t1	ABRE4	CACGTA	129	6	+	Zea mays
PH02Gene40136.t1	LTR	CCGAAA	1336	6	-	Hordeum vulgare	cis-acting element involved in low-temperature responsiveness
PH02Gene40136.t1	GATA-motif	AAGATAAGATT	538	10	+	Arabidopsis thaliana	part of a light responsive element
PH02Gene40136.t1	G-box	TACGTG	129	6	-	Arabidopsis thaliana	cis-acting regulatory element involved in light responsiveness
PH02Gene40136.t1	G-box	CACGTC	755	6	-	Zea mays	cis-acting regulatory element involved in light responsiveness
PH02Gene40136.t1	TCCC-motif	TCTCCCT	290	7	-	Spinacia oleracea	part of a light responsive element
PH02Gene40136.t1	TCA-element	CCATCTTTTT	1268	9	-	Nicotiana tabacum	cis-acting element involved in salicylic acid responsiveness
PH02Gene40136.t1	O2-site	GATGA(C/T)(A/G)TG(A/G)	463	8	+	Zea mays	cis-acting regulatory element involved in zein metabolism regulation
PH02Gene40136.t1	MYB recognition site	CCGTTG	284	6	-	Arabidopsis thaliana
PH02Gene40136.t1	Unnamed__4	CTCC	266	4	-	Petroselinum hortense
PH02Gene40136.t1	Unnamed__4	CTCC	288	4	-	Petroselinum hortense
PH02Gene40136.t1	Unnamed__4	CTCC	292	4	-	Petroselinum hortense
PH02Gene40136.t1	Unnamed__4	CTCC	1134	4	-	Petroselinum hortense
PH02Gene40136.t1	Unnamed__4	CTCC	1175	4	-	Petroselinum hortense
PH02Gene40136.t1	Unnamed__4	CTCC	1926	4	+	Petroselinum hortense
PH02Gene40136.t1	CGTCA-motif	CGTCA	252	5	-	Hordeum vulgare	cis-acting regulatory element involved in the MeJA-responsiveness
PH02Gene40136.t1	CGTCA-motif	CGTCA	754	5	-	Hordeum vulgare	cis-acting regulatory element involved in the MeJA-responsiveness
PH02Gene40136.t1	CGTCA-motif	CGTCA	895	5	-	Hordeum vulgare	cis-acting regulatory element involved in the MeJA-responsiveness
PH02Gene40136.t1	TGA-element	AACGAC	1841	6	+	Brassica oleracea	auxin-responsive element
PH02Gene40136.t1	TGA-element	AACGAC	2031	6	+	Brassica oleracea	auxin-responsive element
PH02Gene40136.t1	AT~TATA-box	TATATA	1705	6	-	Arabidopsis thaliana
PH02Gene40136.t1	ACE	GACACGTATG	127	9	+	Petroselinum crispum	cis-acting element involved in light responsiveness
PH02Gene40136.t1	G-Box	CACGTT	908	6	-	Pisum sativum	cis-acting regulatory element involved in light responsiveness
PH02Gene40136.t1	Myb	TAACTG	914	6	-	Arabidopsis thaliana
PH02Gene46883.t1	G-box	CACGTC	625	6	-	Zea mays	cis-acting regulatory element involved in light responsiveness
PH02Gene46883.t1	G-box	CAGACGTGGCA	1443	10	-	Nicotiana plumbaginifolia	cis-acting regulatory element involved in light responsiveness
PH02Gene46883.t1	G-box	GCCACGTGGA	1697	9	+	Arabidopsis thaliana	cis-acting regulatory element involved in light responsiveness
PH02Gene46883.t1	G-box	CACGTG	1699	6	-	Arabidopsis thaliana	cis-acting regulatory element involved in light responsiveness
PH02Gene46883.t1	TCCC-motif	TCTCCCT	935	7	-	Spinacia oleracea	part of a light responsive element
PH02Gene46883.t1	TCCC-motif	TCTCCCT	1386	7	+	Spinacia oleracea	part of a light responsive element
PH02Gene46883.t1	TCA	TCATCTTCAT	691	9	-	Pisum sativum
PH02Gene46883.t1	GT1-motif	GGTTAA	194	6	-	Arabidopsis thaliana	light responsive element
PH02Gene46883.t1	GT1-motif	GGTTAAT	633	7	-	Avena sativa	light responsive element
PH02Gene46883.t1	GT1-motif	GGTTAA	634	6	-	Arabidopsis thaliana	light responsive element
PH02Gene46883.t1	GT1-motif	GGTTAAT	998	7	-	Avena sativa	light responsive element
PH02Gene46883.t1	GT1-motif	GGTTAA	999	6	-	Arabidopsis thaliana	light responsive element
PH02Gene46883.t1	O2-site	GATGATGTGG	801	9	+	Zea mays	cis-acting regulatory element involved in zein metabolism regulation
PH02Gene46883.t1	O2-site	GATGATGTGG	1617	9	-	Zea mays	cis-acting regulatory element involved in zein metabolism regulation
PH02Gene46883.t1	MBS	CAACTG	386	6	-	Arabidopsis thaliana	MYB binding site involved in drought-inducibility
PH02Gene46883.t1	Unnamed__4	CTCC	100	4	+	Petroselinum hortense
PH02Gene46883.t1	Unnamed__4	CTCC	763	4	+	Petroselinum hortense
PH02Gene46883.t1	Unnamed__4	CTCC	918	4	-	Petroselinum hortense
PH02Gene46883.t1	Unnamed__4	CTCC	937	4	-	Petroselinum hortense
PH02Gene46883.t1	Unnamed__4	CTCC	1117	4	+	Petroselinum hortense
PH02Gene46883.t1	Unnamed__4	CTCC	1387	4	+	Petroselinum hortense
PH02Gene46883.t1	Unnamed__4	CTCC	1555	4	-	Petroselinum hortense
PH02Gene46883.t1	Unnamed__4	CTCC	1630	4	+	Petroselinum hortense
PH02Gene46883.t1	Unnamed__4	CTCC	1714	4	+	Petroselinum hortense
PH02Gene46883.t1	Unnamed__4	CTCC	1927	4	+	Petroselinum hortense
PH02Gene46883.t1	Unnamed__4	CTCC	1972	4	+	Petroselinum hortense
PH02Gene46883.t1	Unnamed__4	CTCC	1994	4	+	Petroselinum hortense
PH02Gene46883.t1	Unnamed__4	CTCC	2034	4	-	Petroselinum hortense
PH02Gene46883.t1	CGTCA-motif	CGTCA	108	5	+	Hordeum vulgare	cis-acting regulatory element involved in the MeJA-responsiveness
PH02Gene46883.t1	CGTCA-motif	CGTCA	1175	5	-	Hordeum vulgare	cis-acting regulatory element involved in the MeJA-responsiveness
PH02Gene46883.t1	Box 4	ATTAAT	94	6	+	Petroselinum crispum	part of a conserved DNA module involved in light responsiveness
PH02Gene46883.t1	I-box	GTATAAGGCC	1778	9	-	Larix laricina	part of a light responsive element
PH02Gene46883.t1	MYB	TAACCA	123	6	-	Arabidopsis thaliana
PH02Gene46883.t1	MYB	CAACCA	149	6	+	Arabidopsis thaliana
PH02Gene46883.t1	MYB	TAACCA	195	6	+	Arabidopsis thaliana
PH02Gene46883.t1	MYB	CAACCA	517	6	+	Arabidopsis thaliana
PH02Gene46883.t1	MYB	CAACCA	569	6	+	Arabidopsis thaliana
PH02Gene46883.t1	MYB	TAACCA	635	6	+	Arabidopsis thaliana
PH02Gene46883.t1	MYB	CAACAG	1339	6	-	Arabidopsis thaliana
PH02Gene46883.t1	MYB	CAACCA	1376	6	-	Arabidopsis thaliana
PH02Gene46883.t1	G-Box	CACGTG	1699	6	-	Pisum sativum	cis-acting regulatory element involved in light responsiveness
PH02Gene46883.t1	Myb	CAACTG	386	6	-	Arabidopsis thaliana
PH02Gene46883.t1	Myb	TAACTG	1985	6	-	Arabidopsis thaliana
PH02Gene46883.t1	GA-motif	ATAGATAA	685	8	-	Arabidopsis thaliana	part of a light responsive element
PH02Gene46883.t1	ABRE	ACGTG	626	5	+	Arabidopsis thaliana	cis-acting element involved in the abscisic acid responsiveness
PH02Gene46883.t1	ABRE	CACGTG	1699	6	-	Arabidopsis thaliana	cis-acting element involved in the abscisic acid responsiveness
PH02Gene46883.t1	ABRE	ACGTG	1700	5	+	Arabidopsis thaliana	cis-acting element involved in the abscisic acid responsiveness
PH02Gene46883.t1		motif_sequence	74	4	-	organism	short_function
PH02Gene46883.t1		motif_sequence	98	4	+	organism	short_function
PH02Gene46883.t1		motif_sequence	295	4	+	organism	short_function
PH02Gene46883.t1		motif_sequence	392	4	-	organism	short_function
PH02Gene46883.t1		motif_sequence	412	4	-	organism	short_function
PH02Gene46883.t1		motif_sequence	451	4	-	organism	short_function
PH02Gene46883.t1		motif_sequence	693	4	-	organism	short_function
PH02Gene46883.t1		motif_sequence	862	4	+	organism	short_function
PH02Gene46883.t1		motif_sequence	870	4	+	organism	short_function
PH02Gene46883.t1		motif_sequence	889	4	+	organism	short_function
PH02Gene46883.t1		motif_sequence	918	4	-	organism	short_function
PH02Gene46883.t1		motif_sequence	937	4	-	organism	short_function
PH02Gene46883.t1		motif_sequence	994	4	-	organism	short_function
PH02Gene46883.t1		motif_sequence	1105	4	+	organism	short_function
PH02Gene46883.t1		motif_sequence	1282	4	+	organism	short_function
PH02Gene46883.t1		motif_sequence	1506	4	-	organism	short_function
PH02Gene46883.t1		motif_sequence	1572	4	+	organism	short_function
PH02Gene46883.t1		motif_sequence	1628	4	+	organism	short_function
PH02Gene46883.t1		motif_sequence	1704	4	-	organism	short_function
PH02Gene46883.t1		motif_sequence	1758	4	-	organism	short_function
PH02Gene46883.t1		motif_sequence	1890	4	-	organism	short_function
PH02Gene46883.t1		motif_sequence	2034	4	-	organism	short_function
PH02Gene46883.t1	MYB-like sequence	TAACCA	123	6	-	Arabidopsis thaliana
PH02Gene46883.t1	MYB-like sequence	TAACCA	195	6	+	Arabidopsis thaliana
PH02Gene46883.t1	MYB-like sequence	TAACCA	635	6	+	Arabidopsis thaliana
PH02Gene46883.t1	TATA-box	TATAA	126	5	-	Arabidopsis thaliana	core promoter element around -30 of transcription start
PH02Gene46883.t1	TATA-box	TATA	127	4	+	Arabidopsis thaliana	core promoter element around -30 of transcription start
PH02Gene46883.t1	TATA-box	TATAAAA	157	7	-	Pisum sativum	core promoter element around -30 of transcription start
PH02Gene46883.t1	TATA-box	TATAAA	158	6	-	Helianthus annuus	core promoter element around -30 of transcription start
PH02Gene46883.t1	TATA-box	TATAA	159	5	-	Arabidopsis thaliana	core promoter element around -30 of transcription start
PH02Gene46883.t1	TATA-box	TATA	160	4	+	Arabidopsis thaliana	core promoter element around -30 of transcription start
PH02Gene46883.t1	TATA-box	TACAAAA	213	7	+	Oryza sativa	core promoter element around -30 of transcription start
PH02Gene46883.t1	TATA-box	TATA	309	4	+	Arabidopsis thaliana	core promoter element around -30 of transcription start
PH02Gene46883.t1	TATA-box	TATA	471	4	+	Arabidopsis thaliana	core promoter element around -30 of transcription start
PH02Gene46883.t1	TATA-box	taTATAAAtc	493	9	-	Arabidopsis thaliana	core promoter element around -30 of transcription start
PH02Gene46883.t1	TATA-box	TATAAAT	494	7	-	Brassica juncea	core promoter element around -30 of transcription start
PH02Gene46883.t1	TATA-box	TATAAA	495	6	-	Helianthus annuus	core promoter element around -30 of transcription start
PH02Gene46883.t1	TATA-box	TATAA	496	5	-	Arabidopsis thaliana	core promoter element around -30 of transcription start
PH02Gene46883.t1	TATA-box	TATA	497	4	+	Arabidopsis thaliana	core promoter element around -30 of transcription start
PH02Gene46883.t1	TATA-box	ATTATA	582	6	+	Brassica napus	core promoter element around -30 of transcription start
PH02Gene46883.t1	TATA-box	TATAA	583	5	-	Arabidopsis thaliana	core promoter element around -30 of transcription start
PH02Gene46883.t1	TATA-box	TATA	584	4	+	Arabidopsis thaliana	core promoter element around -30 of transcription start
PH02Gene46883.t1	TATA-box	TATA	592	4	+	Arabidopsis thaliana	core promoter element around -30 of transcription start
PH02Gene46883.t1	TATA-box	ATATAA	1056	6	+	Brassica oleracea	core promoter element around -30 of transcription start
PH02Gene46883.t1	TATA-box	TATA	1057	4	-	Arabidopsis thaliana	core promoter element around -30 of transcription start
PH02Gene46883.t1	TATA-box	TATA	1231	4	-	Arabidopsis thaliana	core promoter element around -30 of transcription start
PH02Gene46883.t1	TATA-box	tcTATAAATAgg	1264	12	+	Nicotiana tabacum	core promoter element around -30 of transcription start
PH02Gene46883.t1	TATA-box	TATA	1266	4	-	Arabidopsis thaliana	core promoter element around -30 of transcription start
PH02Gene46883.t1	TATA-box	TATA	1323	4	-	Arabidopsis thaliana	core promoter element around -30 of transcription start
PH02Gene46883.t1	TATA-box	TATACA	1365	6	-	Helianthus annuus	core promoter element around -30 of transcription start
PH02Gene46883.t1	TATA-box	TATA	1367	4	-	Arabidopsis thaliana	core promoter element around -30 of transcription start
PH02Gene46883.t1	TATA-box	ATATAA	1708	6	+	Brassica oleracea	core promoter element around -30 of transcription start
PH02Gene46883.t1	TATA-box	TATA	1709	4	-	Arabidopsis thaliana	core promoter element around -30 of transcription start
PH02Gene46883.t1	TATA-box	TATA	1746	4	-	Arabidopsis thaliana	core promoter element around -30 of transcription start
PH02Gene46883.t1	TATA-box	TATAA	1782	5	-	Arabidopsis thaliana	core promoter element around -30 of transcription start
PH02Gene46883.t1	TATA-box	TATA	1783	4	-	Arabidopsis thaliana	core promoter element around -30 of transcription start
PH02Gene46883.t1	TATA-box	TATA	1804	4	-	Arabidopsis thaliana	core promoter element around -30 of transcription start
PH02Gene46883.t1	TATA-box	TATACA	1861	6	-	Helianthus annuus	core promoter element around -30 of transcription start
PH02Gene46883.t1	TATA-box	TATA	1863	4	-	Arabidopsis thaliana	core promoter element around -30 of transcription start
PH02Gene46883.t1	MYC	CATTTG	717	6	-	Arabidopsis thaliana
PH02Gene46883.t1	MYC	CATTTG	723	6	-	Arabidopsis thaliana
PH02Gene46883.t1	MYC	CATGTG	1167	6	+	Arabidopsis thaliana
PH02Gene46883.t1	MRE	AACCTAA	1662	7	+	Petroselinum crispum	MYB binding site involved in light responsiveness
PH02Gene46883.t1	Unnamed__1	CGTGG	894	5	+	Zea mays
PH02Gene46883.t1	Unnamed__1	CGTGG	1698	5	-	Zea mays
PH02Gene46883.t1	chs-CMA2a	TCACTTGA	603	8	+	Petroselinum crispum	part of a light responsive element
PH02Gene46883.t1	TATA	TATAAAAT	156	8	-	Arabidopsis thaliana
PH02Gene46883.t1	ERE	ATTTTAAA	1816	8	+	Nicotiana glutinos
PH02Gene46883.t1	ERE	ATTTTAAA	1818	8	-	Nicotiana glutinos
PH02Gene46883.t1	TGACG-motif	TGACG	108	5	-	Hordeum vulgare	cis-acting regulatory element involved in the MeJA-responsiveness
PH02Gene46883.t1	TGACG-motif	TGACG	1175	5	+	Hordeum vulgare	cis-acting regulatory element involved in the MeJA-responsiveness
PH02Gene46883.t1	CAAT-box	CCAAT	78	5	-	Arabidopsis thaliana	common cis-acting element in promoter and enhancer regions
PH02Gene46883.t1	CAAT-box	CCAAT	87	5	-	Arabidopsis thaliana	common cis-acting element in promoter and enhancer regions
PH02Gene46883.t1	CAAT-box	CAAT	92	4	+	Nicotiana glutinosa
PH02Gene46883.t1	CAAT-box	CAAT	177	4	+	Nicotiana glutinosa
PH02Gene46883.t1	CAAT-box	CAAT	247	4	-	Nicotiana glutinosa
PH02Gene46883.t1	CAAT-box	CAAAT	339	5	-	Pisum sativum	common cis-acting element in promoter and enhancer regions
PH02Gene46883.t1	CAAT-box	CAAAT	463	5	+	Pisum sativum	common cis-acting element in promoter and enhancer regions
PH02Gene46883.t1	CAAT-box	CAAT	671	4	+	Nicotiana glutinosa
PH02Gene46883.t1	CAAT-box	CAAAT	717	5	+	Pisum sativum	common cis-acting element in promoter and enhancer regions
PH02Gene46883.t1	CAAT-box	CAAAT	723	5	+	Pisum sativum	common cis-acting element in promoter and enhancer regions
PH02Gene46883.t1	CAAT-box	CAAAT	767	5	+	Pisum sativum	common cis-acting element in promoter and enhancer regions
PH02Gene46883.t1	CAAT-box	CAAT	900	4	-	Nicotiana glutinosa
PH02Gene46883.t1	CAAT-box	CAAT	1085	4	+	Nicotiana glutinosa
PH02Gene46883.t1	CAAT-box	CAAT	1103	4	+	Nicotiana glutinosa
PH02Gene46883.t1	CAAT-box	CAAT	1296	4	-	Nicotiana glutinosa
PH02Gene46883.t1	CAAT-box	CAAT	1302	4	+	Nicotiana glutinosa
PH02Gene46883.t1	CAAT-box	CAAT	1326	4	-	Nicotiana glutinosa
PH02Gene46883.t1	CAAT-box	CAAT	1363	4	-	Nicotiana glutinosa
PH02Gene46883.t1	CAAT-box	CCAAT	1374	5	-	Arabidopsis thaliana	common cis-acting element in promoter and enhancer regions
PH02Gene46883.t1	CAAT-box	CAAT	1382	4	-	Nicotiana glutinosa
PH02Gene46883.t1	CAAT-box	CAAAT	1518	5	-	Pisum sativum	common cis-acting element in promoter and enhancer regions
PH02Gene46883.t1	CAAT-box	CAAT	1608	4	-	Nicotiana glutinosa
PH02Gene46883.t1	CAAT-box	CAAT	1612	4	+	Nicotiana glutinosa
PH02Gene46883.t1	CAAT-box	CCAAT	1674	5	-	Arabidopsis thaliana	common cis-acting element in promoter and enhancer regions
PH02Gene46883.t1	CAAT-box	CAAAT	1740	5	-	Pisum sativum	common cis-acting element in promoter and enhancer regions
PH02Gene46883.t1	CAAT-box	CAAT	1749	4	-	Nicotiana glutinosa
PH02Gene46883.t1	CAAT-box	CAAAT	1770	5	-	Pisum sativum	common cis-acting element in promoter and enhancer regions
PH02Gene46883.t1	CAAT-box	CAAAT	1844	5	+	Pisum sativum	common cis-acting element in promoter and enhancer regions
PH02Gene46883.t1	CAAT-box	CAAT	1884	4	-	Nicotiana glutinosa
PH02Gene46883.t1	CAAT-box	CAAT	1913	4	+	Nicotiana glutinosa
PH02Gene46883.t1	CAAT-box	CAAAT	1944	5	+	Pisum sativum	common cis-acting element in promoter and enhancer regions
PH02Gene46883.t1	STRE	AGGGG	1193	5	+	Arabidopsis thaliana
PH02Gene46883.t1	STRE	AGGGG	1247	5	-	Arabidopsis thaliana
PH02Gene46883.t1	STRE	AGGGG	1632	5	-	Arabidopsis thaliana
PH02Gene46883.t1	STRE	AGGGG	1717	5	-	Arabidopsis thaliana
PH02Gene46883.t1	STRE	AGGGG	1857	5	-	Arabidopsis thaliana
PH02Gene46883.t1	Myb-binding site	CAACAG	1339	6	-	Nicotiana tabacum
PH02Gene46883.t1	as-1	TGACG	108	5	-	Arabidopsis thaliana
PH02Gene46883.t1	as-1	TGACG	1175	5	+	Arabidopsis thaliana
PH02Gene46883.t1	GARE-motif	TCTGTTG	1338	7	+	Brassica oleracea	gibberellin-responsive element
PH02Gene46883.t1	ARE	AAACCA	44	6	-	Zea mays	cis-acting regulatory element essential for the anaerobic induction
