# Supplementary material for: GA20ox Family Genes Mediate Gibberellin and Auxin Crosstalk in Moso bamboo (Phyllostachys edulis)
Source: Plants (Basel). 2023 Aug 1;12(15):2842. doi: 10.3390/plants12152842 (PMC10421110; doi:10.3390/plants12152842)
Supplement: Supplementary file 1 [file plants-12-02842-s001.zip › Table S5. The information on the ARF gene family of Moso bamboo.xlsx]

## Sheet: Sheet1
Gene ID	Database NO.	Protein sequence
PheARF1	PH02Gene00233.t1	MAQPPAAPLLDPLVWLACAVPFSRLPAVGSQPEPVDANANLNPNHAEMEGAFSYFAKQLTQSDANNGGGFSIPRFCADYIFPKLDFEADPPVQKLLMRDLQGKAWEFRHIYRGTPRRHLLTTGWSKFVNAKLLVAGDTVVFMRRPDGELLVGVRRAPRYPVSLHAAGPLRNARARVPPQEVLDAARLAAEGSTFTVTYYPRQGAGEFVVPRKEVEGAINKGDWEPGVQVRMQVMETEDSRRSDWANGTVKAVDPSTIWRMLEIDWNDSTSSSSAKSRHVNAWQVQLAGYPPLLKRLRISEAIPPVCSGTGAIADPLMGPESQNMAILLGSPIPAGMQGARHNAPTDVPSSSAKMFTTQLLFPGDLQIPPPSLSGGSSEIVNPENESPPNNSVNKHPSDL…
PheARF2	PH02Gene00349.t1	MSSSSAPSIGQPPPEEEKKCLNSELWHACAGPLVCLPTVGTRVVYFPQGHSEQVAASTNKEVEGHIPNYPNLPPQLICQLHDVTMHADVETDEVYAQMTLQPLNPQEQNDAYLPAEMGIMSKQPTNYFCKTLTASDTSTHGGFSVPRRAAERVFPPLDFTQQPPAQELIARDIHDVEWKFRHIFRGQPKRHLLTTGWSVFVSAKRLIAGDSVLFIWNEKNQLLLGIRRASRPQTVMPSSVLSSDSMHIGLLAAAAHAAATNSRFTIFYNPRASPSEFAIPLSKYIKAVFHTRISVGMRFRMLFETEESSVRRYMGTITEVSDADPVRWPSSYWRSVKVGWDESTAGERPPRVSLWEIEPLTTFPMYPSLFPLRVKHPWYSGVAALHDDSNALMWLRGVA…
PheARF3	PH02Gene00395.t1	MATSQEKPKSGVLRNATALLDEMQLLGETQGAKKVINSELWHACAGPLVCLPQRGSLVYYFPQGHSEQVAATTRKIPNSRIPNYPNLPSQLLCQVHNITLHADKDTDEIYAQMTLQPVNSESDVFPIPTLGTYTKSKHPTEYFCKNLTASDTSTHGGFSVPRRAAEKLFPQLDYSMQPPNQELIVRDLHDNLWTFRHIYRGQPKRHLLTTGWSLFVGAKRLKAGDSVLFIRDEKSQLLLGVRRATRQQTTLSSSVLSTDSMHIGVLAAAAHAASSGSSFTIYYNPRTSPSPFVIPLARYNKATYVQPSVGMRFAVMFETEESSKRRYTGTIVGISDYDPMRWPNSKWRNLQVEWDEHGYGERSERVSMWDIETPENTLVFPSPALNSKRQCLPSYGVPG…
PheARF4	PH02Gene01322.t1	MTGTRLYPWRERSLGGDSSFSYFAKQHTQSDANSGGGFSVPRFCADFIFPKLYFEVDSPVQKLLMRGKPWEFRHIYRGTPRRHLLTTGWSKFVNAKLLVAGDTVIFMRHPEGELLVEEVLDAARLAAEGRPLTVTYYLRQGAGEFVVPHKEAEDAINNTTWELGVQVRMQVMEAEDSRRSDWASGTVKAIDPSII
PheARF5	PH02Gene01367.t1	MTGIDLNTVEEDEEEAEEVATNCSHHSQASSAATGTPPRPSAVCLELWHACAGPVAPLPRKGSVVVYLPQGHLEHLGSAAAGGVSGAPSAAAASAVPPHVFCRVVDVTLHADAATDEVYAQLSLVAENEEVARRLREGTDDGSAGDAEDGDTVKQRFARMPHMFCKTLTASDTSTHGGFSVPRRAAEDCFPPLDYSQQRPSQELVAKDLHGTEWRFRHIYRGQPRRHLLTTGWSAFVNKKKLVSGDAVLFLRGDDGELRLGVRRAAQLKNGSAFPALYKQCANLGTLANVAHAVATKSMFHIYYNPRLSQSEFIVPYWKFMKSLSQPFSVGLRFKMRYESEDAAERRYTGIITGSGDADPMWRGSKWKCLLVRWDDDGEFRRPNRVSPWEIELTSSVSA…
PheARF6	PH02Gene02133.t1	MKLSPSAGGGLPDQPASPEVAEEQKCLNSELWHACAGPLVSLPAVGSRVVYFPQGHSEQVAASTNKEMESQIPNYPNLPPQLICQLHNVTMHADAETDEVYAQMTLQPLSPQELKDPFLPAELGTASKQPTNYFCKTLTASDTSTHGGFSVPRRAAEKVFPPLDFTQQPPAQELIAKDLHGNEWKFRHIFRGQPKRHLLTTGWSIFVNAKRLVAGDSVLFIWNDNNQLLLGIRRANRPQTVMPSSVLSSDSMHIGLLAAAAHAASTNSRFTIFYNPRASPSEFVISLAKYVKTVYHTRISVGMRFRMLFETEESSVRRYMGTITGISDLDPVRWPNSHWRSVKVGWDESTAGERQPRVSLWEIEPLTTFPMYPSPFPLRLKRPWPTGLPSLYGGKEDDL…
PheARF7	PH02Gene02652.t1	MKDRGSGGVSPGPAEGEKKAINSELWHACAGPLVSLPPVGSLVVYFPQGHSEQVAASMHKEIDSIPSYPSLPSKLICKLLSLTLHADSETDEVYAQMTLQPVNKYDRDAMLASELGLKENKQPAEFFCKTLTASDTSTHGGFSVPRRAAEKIFPPLDFTMQPPAQELIAKDLHDISWKFRHVYRGQPKRHLLTTGWSVFVSTKRLLAGDSVLFIRDEKSQLLLGTRHATRPQPALSSSVLSSDSMHIGILAAAAHAAANSSPFTIFYNPRASPSEFVVPLAKYNKALYTQVSLGMRFRMLFETEDSGVRRYMGTITGIGDLDPVRWKNSHWRNLQVGWDESTVSERRTRVSIWEIEPVATPFYICPPPFFRPKLPKQPGMPDDENEVESAFKRAMPWLA…
PheARF8	PH02Gene02793.t1	MMKQQQQQPASSAGAAVTAMAAAAAASGCEGEKKAPAINSELWHACAGPLVSLPPAGSLVVYFPQGHSEQVAASMQKDVDAHVPSYPNLPSKLICLLHNVTLHADPETDEVYAQMTLQPVTSYGKEALQLSELALKQARPQTEFFCKTLTASDTSTHGGFSVPRRAAEKIFPPLDFSMQPPSQELQARDLHDNVWTFRHIYRGQPKRHLLTTGWSLFVNGKRLFAGDSVIFVRDEKRQLLLGIRRANRQPTNISSSVLSSDSMHIGILAAAAHAAANNSPFTIFYNPRASPTEFVIPFAKYQKAVYGNQISLGMRFRMMFETEELGTRRYMGTITSISDLDPVRWKNSQWRNLQVGWDESAAGERRNRVSIWEIEPVAAPFFICPPPFFGAKRPRQFDD…
PheARF9	PH02Gene03160.t1	MRLSSSAGSILPTQAASSPEAVEEQKCLNSELWHACAGPLVSLPAVGSRVVYFAQGHSEQVAASTNKEMESQIPNYPNLPPQLICQLHNVTMHADAETDEVYAQMTLQPLSPQELKDPYLHAELGTANKQPTNYFCKTLTASDTSTHGGFSVPRRAAEKVFPPLDFTQQPPAQELMAKDLHGNEWKFRHIFRGQPKRHLLTTGWSVFISAKRLVAGDSVLFIWNDNNQLLLGIRRANRPQTVMPSSVLSSDSMHIGLLAAAAHAASTNSRFTIFYNPRASPSEFVIPLAKYVKAVYHTRISVGMRFRMLFETEESSVRRYMGTITGISDLDGVRWPNSHWRSVKVGWDESTAGERQPRVSLWEIEPLTTFPMYPSPFPLRLKRPWPTGLPSLHGGKDDD…
PheARF10	PH02Gene04261.t1	MAIYHQVSPHHTAPSTSPNPSSAAAAALHPHPSSLITWPARSPASRAPLPRASRARWLRFRAAAMAGIDLNTVEEDEEEAEEVATNCSYQSQASSAATATPPRPSAVCLELWHACAGPVAPLPRKGSVVVYLPQGHLEHLGDAAAGGGSGALPAASAVPPHVFCRVVDVTLHADAATDEVYAQLSLVAENEEVARRLREGTDDGSGGDADDGETVKQRFARMPHMFCKTLTASDTSTHGGFSVPRRAAEDCFPPLDYSQQRPSQELVAKDLHGTEWRFRHIYRGQPRRHLLTTGWSAFVNKKKLVSGDAVLFLRGDDGELRLGVRRAAQLKNGSAFPALYNQCSDLGTLANVAHAVATKSVFHIYYNPRISQSEFIVPYWKFLKSFSQPFSVGLRFKMR…
PheARF11	PH02Gene05190.t2	MAAAMEMANPGAAAGSGTCSDALFRELWHACAGPLVTVPRRGERAYYFPQGHMEQLEASTNQQLDQYLPMFNLPSKILCSVVNVELRAEADSDEVYAQIMLQPEADQSELTNPDPEPQELERCTAHSFCKTLTASDTSTHGGFSVLRRHAEECLPQLDMSQNPPCQELVAKDLHGTEWHFRHIFRGQPRRHLLTTGWSVFVSSKRLVAGDAFIFRRGENGELRVGVRRLMRQVNNMPSSVISSHSMHLGVLATASHAISTGTLFSVFYKPRTSRSEFVVSVNKYLEAKKQKMSVGMRFRMKFEGDEAPERRFSGTIIGTGSTPTMPTSAWADSDWKSLKVQWDEPSSIHRPDRVSPWELEPLDATNLQPPQPPLRNKRARPPALPSMVQEFPPSFGLWK…
PheARF12	PH02Gene07072.t1	MAAAVSMAAPVSSGGGGGEAEGEGRRTKVNQELWYACAGPLVALPPPGSLVVYFPQGHSEQVAASMRKDADAQIPSYPNLPSKLICILHNVTMHADPDTDEVYAQMTLQPVSNVTQCDKEILLASELALKQTRPQTEFFCKTLTASDTSTHGGFSVPRRAAERIFPRLDFSMQPPAQELQAQDLHDTIWTFRHIYRGQPKRHLLTTGWSLFVSGKRLLAGDSVLFIRDAKQQHLLGIRRANRQPTNLSSSVLSSDSMHIGILAAAAHAAANNSQFTIFYNPRASPSEFVIPFAKYQKAVCGNQLSLGMRFRMMFETEESGTRRYMGTITGISDLDPVRWKSSQWHNLQVAWDEAAPSERRTRVSLWEIEPVIAPFFIYPSPLFTAKRARQPGMTDDENS…
PheARF13	PH02Gene07292.t1	MPPAAMAPPPPPPQGSSTGDPLYDELWHACAGPLVTVPHVGDLVFYFPQGHIEQVEASMNQVAGNQMRLYDLPPKLLCRVINVELKAELDTDEVYAQVMLMPEPEQNEMEAEKSNSTSGSRPARPAVRSFCKTLTASDTSTHGGFSVLRRHADECLPPLDMTQSPPTQELVAKDLHGMDWRFRHIFRGQPRRHLLQSGWSVFVSSKRLVAGDAFIFLRGESGELRVGVRRAMRQLSNVPSSVISSQSMHLGVLATAWHAINTKSMFTVYYKPRTSPSEFIIPYDQYMESAKNNYSIGMRFRMRFEGEEAPEQRFTGTIVGSENLDPLWPESSWRSLKVRWDELSTIPRPDRVSHWKIEPASSPPVNLPLSRIKRPRPNAPPASPESSLLTKEGATKVDT…
PheARF14	PH02Gene07600.t1	MKLSPSEMPQPLPENDGEQRCLNSELWHACAGPLVSLPVVGSRVVYFPQGHSEQVAASTNKEIDAQIPNYPNLPPQLICQLHNVTMHADAETDEVYAQMTLQPLSPEEQKEPFLPIELGAANKQPTNYFCKTLTASDTSTHGGFSVPRRAAEKVFPPLDFSLQPPAQELIAIDLHDNEWKFRHIFRGQPKRHLLTTGWSVFVSAKRLIAGDSVIFIWNDNNQLLLGIRRANRPQTIMPSSMLSSDSMHIGLLAAAAHAAATNSRFTIFYNPRASPSEFVIPLAKYVKSVYHTRVSVGMRFRMLFETEESSVRRYMGTITGISDLDSVRWPNSHWRSVKVGWDESTAGDKQPRVSLWEIEPLTTFPMYPTAFPFRLKRPWASGPPSMHGMFNGGKNDDFA…
PheARF15	PH02Gene07980.t2	MGIDLNTVEEEASPPEGAVCRELWHACAGPGVVLPRRGSAVVYLPQGHLASGGGSGEVPAGAVAVPPHVVCRVVDVELCADAATDEVHARLALMAEGEMFRQNFCEGGTEEGEDEMEGGDGEKKPRMPHMFCKTLTASDTSTHGGFSVPRRAAEDCFPPLDYKQLRPCQELIAKDLHGTKWRFRHIYRGQPRRHLLTTGWSSFVNKKKLVSGDAVLFLRGDDGKLRLGVRRAVQLRNEALFEAVNNNDSKLRTLSAVASSLENRSIFHVCFDPRSGASEFIVPYWKFSKSLSHPFSIGMRFKFCYGSEDANERPSGLISGISEVDPIKWPGSKWRCLLVRWDDSTDCNHQNRVSPWEIERVGGTISVTHCLSASSSKRTKLYFPQGNLDAPIIDGNGRP…
PheARF16	PH02Gene08384.t1	MADPATDEVFARIRLVPLHASDAEAELEDDGIAAPDEEYCAETIFPHLDYAADPPVQAVVTKDVHEASWKFWHIYRGTPRRHLLTTGWSTFVNQKKLVAGDSIMFLRGDGGELHVGIRRTKRGFCGASGGGEEASMHGWDQYAGLMRGNLGPCGAAKGRGKVRAEDVVEAASLAGGGRPFEVVYYPRASTREFCVRASAVRAAMRVQWCPGMRFKMAFETEDSSRISCYIELQLFSLGPEFACCSLGIDLLYLPLWLSHTSFAFFFFLLMVLVTYPAK
PheARF17	PH02Gene08446.t1	MLTFAELARPAGGGEGSVDSQLWLACAGSMCSVPPVGAAVYYFPQGHAEQASAAVDLSAARVPALVPCRVATVRFMADAQSDEVFARIRLVPLRPGDAVVDVGEAADVGREQQEDRAKPASFAKTLTQSDANNGGGFSVPRFCAETIFPVLDYTAEPPVQNIVARDVHGVEWKFRHIYRGTPRRHLLTTGWSNFVNQKKLLAGDSIVFLRGEGGEVHVGIRRAKRGFCSGGGDEGLSALTGWDQYRGLMRGNASSSGGGAGTGAKGKVPAEDVVAAARMAAAGQPFEVVYYPRASTPEFCVRAGAIRAAMQVQWCPGMRFKMAFETEDSSRISWFMGTVAGVQAADPIQWPQSPWRLLQVTWDEPELLQNVKRVCPWLVELVSSMPNLHLPSFSPPRKK…
PheARF18	PH02Gene08667.t1	MVAAMEMANPGAAAGSGTCSNALFRELWHACAGPLVTVPRRGERAYYFPQGHMEQLEASTNQQLDQYLPMFNLPSKILCSVVKVELRAEADSDEVYAQIMLQPEADQSELTNPDPEPQELERCTAHSFCKTLTASDTSTHGGFSVLRRHAEECLPQLDMSQNPPCQELVAKDLHGTEWHFRHIFRGQPRRHLLTTGWSVFVSSKRLVAGDAFIFRRGENGELRVGVRRLMRQVNNMPSSVISSHSMHLGVRID
PheARF19	PH02Gene09004.t1	MITFVDSAAMERERENDKCLDPQLWHACAGGMVQMPPVGSKVYYFPQGHAEHAQGQGPVEFPAGRVPALVLCRVSGVRFMADPDTDEVFAKICLVPVRPQDPGYAVDTDDGIGAAAAAAQEEKPASFAKTLTQSDANNGGGFSVPRYCAETIFPRLDYSADPPVQTVLAKDVHGVVWKFRHIYRGTPRRHLLTTGWSTFVNQKKLVAGDSIVFMRTENGDLCVGIRRAKKGGVGGPELLPPPLSAGGNYGGFSMFLRGEEDGNKMMVARGKVRVRVRPEEVVEAANLAVNGQPFEVVYYPRASTPEFCVKAGAVRAAMRTQWCPGMRFKMAFETEDSSRISWFMGTVSAVQVADPIRWPNSPWRLLQVTWDEPDLLQNVKRVSPWLVELVSNMPAIHLS…
PheARF20	PH02Gene09577.t1	MKEQGSGGVSPGPAEGEKKAINSELWHACAGPLVSLPPVGSLVVYFPQGHSEQVAASMHKEIDSIPSYPSLPSKLICKLLSLTLHADSETDEVYAQMTLQPVNKYDRDAMLASELGLKENKQPAEFFCKTLTASDTITHGGFSVPRRSAEKIFPPLDFTMQPPAQELIAKDLHDISWKFRHIYRGQPKRHLLTTGWSVFVNTKRMLAGDSVLFIRDEKSQLLLGIRHATRPQPALSSSVLSSDSMHIGILAAAAHAAANSSPFTIFYNPRVSPSEFVIPLAKYNKALHTQVSLGMRFRMLFETEDSGVRRYMGTITGIGDLDPVRWKNSHWRNLQVGWDESTAPERRTRVSIWEIEPVATPFYICPPPFFRPKLPKQPGMPDDENEVESAFKRAMPWLA…
PheARF21	PH02Gene11635.t1	MNELDEEERCLDPQLWHACAGGMVQMPPVRSRVYYFPQGHAEHANGGGGAAAELAVAAGPRALPALVPCCVAGVRFLADPETDEVYAKIRLVPVGSGEVEFREREELGPLGGDPAEAREKLASFAKTLTQSDANNGGGFSVPRYCAETIFPKLDYKADPPVQTVLAKDVHGEVWKFRHIYRGTPRRHLLTTGWSTFVNQKKLVAGDSIVFLRTEHGELCVGIRRAKRALCGSMECISGWNAPGYGGFSAFLKDEENKFVKAPGWYVRGRGKVEIADVVEKASLAANGQPFEVVYYPRASTPEFVVKAALVQAAMRIQWCPGMRFKMAFETEDSSRISWFMGTVSSVQVADPVRWLNSPWRLLQVTWDEPDLLQNVKCVSPWLVELVSSIPPIHLGPFSP…
PheARF22	PH02Gene12070.t1	MPPAAMALPQPPQGSSTGVPLYDELWHACAGPLITAPRVGDLVYYFPQGHIEQVEASMNQVAGNHMRLYDLPSKLLCRVLNVELKAEPDTDEVYAQVMLMPEPEQNEMEAEKSSTSGSTPARPAVRSFCKTLTASDTSTHGGFSVLRRHADECLPPLDMTQSPPTQELVAKDLHGMDWRFRHIFRGQPRRHLLQSGWSVFVSSKRLVAGDAFIFLRGENGELRVGVRRAMRQLSNVPSSVISSQSMHLGVLATAWHAINTKSMFTVYYKPRTSPSEFIIPYDQYVESVKNNYSIGMRFSMRFEGEEAPEQRFTGTIVGSENLDPMWPESSWRSLKVRWDEPSTIPRPDRVSPWKIEPASSPPVNPLPLSRVKRPRPNAPPASPESSVLTKEGATKVDMD…
PheARF23	PH02Gene14334.t2	MKLTPASSASVAAGPCEGEQKAPAINAELWHACAGPLVSLPPVGSLVVYFPQGHSEQVAASMQKDIDAHVPSYPNLPSKLICLLHSVTLHADPDTDEVYAQMTLQPVNTYGKEALQLSELALKQARPQMELFCKTLTASDTSTHGGFSVPRRYAEKILPPLDFSMQPPAQELQARDIHDNVWTFRHIYRGQPKRHLLTTGWSLFVSGKRLFAGDSVIFVRDEKQQLLLGIRHASRQPTNIPSSVLSSDSMHIGVLAAAAHAAANTSTFTIFYNPKASPTEFVIPFAKYQKALYGNQISLGMRFRMMFETEELGTRRYMGTITGISDLDPVRWKNSQWRNLQVGWDESAAGERRNRVSIWEIEPVAAPFFICPQPFFGVKHPRQLDDESSEMENLFKRAM…
PheARF24	PH02Gene14682.t1	MGIDLNTVDEEEDAPPPPVCRELWHACAGPVVALPRRGSAVVYLPQGHLAAAGCGGGGDVAVALPPHVVCRVVDVELCADAATDEVYARLALVAEGEVFQRNMRGAGIDGEDDMEEDDGERKSRMLHMFCKTLTASDTSTHGGFSVPRRAAEDCFPPLDYKQLRPSQELIAKDLHGVKWRFRHIYRGQPRRHLLTTGWSSFINKKKLFSGDAVLFLRGDDGELKLGVRRVIQLKNEALFKAFSSNSSKIHALSAVANSLKHRSVFHVCYNPRATASEFIVPYWKFLKGLNHPFCIGMRFKIQYESEDVNERRSGIIAGIREVDLMRWLGSKWRSLLVRWEDGTDCNSQNRVSPWEIEIVGGLDSIDQSLSAPSSKRTKLCPQGNLNVPTMYGNGRPDSM…
PheARF25	PH02Gene14804.t1	MAAAMQMANPGAAAGSGTCSDALFRELWHACAGPLVTVPRQGERVYYFPQGHMEQLEASTNQQLDQYLPVFNLPSKILCSVVNVELQAEADSDEVYAQIMLQPEAGVSVSPSELTSPDPEPQELERCTHSFCKTLTASDTSTHGGLSVLRRHAEECLPQLDMSQNPPCQELVAKDLHGTEWHFRHIFRGQPRRHLLTTGWSVFVSSKRLVAGDAFIFLRGENGELRVGVRRLMRQVNTMPSSVISSHNMHLGVLATASHAISTGTLFSVFYKPRTSRSEFVVSVNKYLEAKKQKISVGMRFKMKFEGDEAPERRFSGTIIGSGSTPTMPTSAWADSDWKSLKVQWDEPSSILRPDRVSPWELEPLDATNPQPPQPPLRNKRARPPASPCMVQERPPSFG…
PheARF26	PH02Gene16005.t1	MAAPASSGGGGGEAEGEGRRTKVNQELWYACAGPLVALPPAGSLVVYFPQGHSEQVAASMRKDAHAQIPSYPNLPSKLICILHNVTMHADPDTDEVYARMTLQPVSNVTQCDKDILLASELALKQTRPQTEFFCKTLTASDTSTHGGFSVPRRAAERIFPRLDFSMQPPVQELQARDLHDNVWTFRHIYRGQPKRHLLTTGWSLFVSGKRLLAGDSVLFIRDAKQQLLLGIRRANRQPTNLSSSVLSSDSMHIGILAAAAHAAANNSQFTIFYNPRASPSEFVIPFAKYQKAVYGNQFSLGMRFRMMFETEESGTRRYMGTITGISDLDPVRWKSSQWRNLQVAWDEAAPSERRTRVSLWEMEPVIAPFFIYPSPLFTAKRARQPGMTDDETYEMENLV…
PheARF27	PH02Gene17557.t1	MGIDLNTVDEPPLAVCRELWHACAGPVVALPRRGSAVVYLPQGHLAAAGGGGRGEVAVALPPHVVCRVVDVELCADAVTDEVYARLALVAAGEVFKRNRRGGGIDGEDDMDDDDGERKSRMMHMFCKTLTASDTSTHGGFSVPRRAAEDCFPPLDYKELRPSQELVAKDLHGAKWRFRHIYRGQPRRHLLTTGWSSFVNKKKLVSGDAVLFLRGDDGELRLGVRRVIQLKNDALFKAFSSDSSKIHTLSAVANSLKHRSVFHICYNPRATASEFIVPHWKFLKGLNHPFCIGMRFKIQYGSEDVNERRSGIIAGINDVDPMRWPGSKWRSLLVRWGDGTDCNSQNRVSPWEIEIVGGSVSITQSLSVSSSKRTKLCPQGNLNVPTLYGNGHPDSMETEK…
PheARF28	PH02Gene20560.t1	MATSQEKPKSGVLWNAAALLDEMQLLGETQSAKKVINSELWHACAGPLVCLPQRGSLVYYFAQGHSEQVAATTRKIPNSRIPNYPNLPSQLLCQVHNITLHADKDTDEIYAQMTLQPVNSESDMFPIPTLGTYTKSKNPSEYFCKNLTASDTSTHGGFSVPRRAAEKLFPQLDYSMQPPNQELIVRDLQDNLWTFRHIYRGQPKRHLLTTGWSLFVGAKRLKAGDSVLFIRDEKSQLLLGVRRATRQQTTLSSSVLSTDSMHIGVLAAAAHAASSGSSFTIYYSPRTSPSPFVIPLARYNKATYIQPSVGMRFAMMFETEESSKRRYTGTIVGISDYDPMRWPNSKWSNLQVEWDEHGYGERPERVSIWDIETPENTLVFPSPALNSKRQCLPSYGVPG…
PheARF29	PH02Gene22407.t1	MEVGEEERCLDPQLWHACAGGMVQMPPVRSRVYYFPQGHAEHANGGVGGVAAELAMAAGPRALPALVLCCVAGVRFLADPETDEVYAKIRLVPVGPGEVEFREPEELGPLGDDPAEAREKLASFAKTLTQSDANNGGGFSVPRYCAETIFPKLDYRADPPVQTVLVKDVHGEVWKFRHIYRGTPRRHLLTTGWSTFVNQKKLVAGDSIVFLRTEHGELCVGIRRAKRVACGGMECMSGWNAPGYGGFSAFLKDEENKFMKGPGGYVRRGRGKVKIADVVEKASLAANGQPFEVVYYPRASTPEFVVKAASVQVAMRIQWCPGMRFKMAFETEDSSRISWFMGTISSVQVADPVRWPNSPWRLLQVSWDEPDLLQNVKCVSPWLVELVSSIPPIHLGPFP…
PheARF30	PH02Gene22436.t1	MAQARDPELLAELWRACAGPLVEVPQTDERVFYFLQGHLEQLQEPTDPALLAEQIKMFQVPYKILCKVVNVELKAETETDEVFAQITLQPDPDQNNLPTVPDPPLPELPRPVVHSFCKILTPSDTSTHGGFSVLRRHANECLPPLDMSMPTPTQELITKDLHGSEWRFKHIYRGQPRRHLLTSGWSTFVTSKKLIAGDAFVYLRSETGEQRVGVRRLVQKQSTMLASVISSQSMHLGVLASASHAIKTNSFFLVYYRPRLSQSQYIVSVNKYLEASKIGFTVGMRFKMSFEGEDVPVKKFSGTIVVDGDLSPHWSGSEWKSLKVQWDEITNSNGPERVSPWDIEPFDGSAPTINAPLQSSMKNKRPREPSENLDLQSLEPTQEFWLSGMPQQHEKTGIG…
PheARF31	PH02Gene22930.t1	MTGIDLNTVEEDEEEGAEEGGPVAAEPARRGAVCLELWHACAGPVAPLPRKGSAVVYLPQGHLEHIGDEGGAGAAAAVPPHVFCRVVDVNLHADAATDEVYAQVSLVPDSEEAERLMRDREGEAACDGDGDGEDGDAAKRLARIPHMFCKTLTASDTSTHGGFSVPRRAAEDCFPPLDYSLQRPSQELMAKDLHGTEWRFRHIYRGQPRRHLLTTGWSAFVNNKKLVSGDAVLFLRGEDGELRLGVRRAAQLKNVSPFPTLHNQGSSHSNLGNVAHAVAVKSIFHIYYNPRLSQSEFIIPHWKFMRSFRQPFSVGMRFKMRYGSEDASERRCTGIIIGSREADPMWHGSKWKCLVVRWDDDLECRRANRVSPWEVELTGSVSGSHLSTPHPKRLKPCLP…
PheARF32	PH02Gene23130.t1	MLTFAELACPAGGNDEESMDSQLWLACAGSMCSVPPVGAAVYYFPQGHAEQASATVDLSAARVPALVPCRVAAVRFMADAQSDEVFARIRLVPLRPGDAVVDVGEAADEGRQQQEDRAKPASFAKTLTQSDANNGGGFSVPRFCAETIFPVLDYSAEPPVQNVLAKDVHGVEWKFRHIYRGTPRRHLLTTGWSNFVNQKKLLTGDSIVFLRGEGGDVHVGIRRAKRGFCSSGGDEGPSALPGWDHYRGLMRGKASSSGGGAGAKGKVPTEDVVAAARMAAAGQPFEVVYYPRASTPEFCVRAGAVRAAMQVQWCPGMRFKMAFETEDSSRISWFMGTVAGVQAADPIQWPQSPWRLLQVTWDEPELLQDVKRVCPWLVELVSSMPNLNVPSFSPPRKKP…
PheARF33	PH02Gene23847.t2	MGLRFLAARDPELFAELWRACAGPLVEVPQTDERVFYFLQGHLEQLQQPTDPALLAEQIKMFQVPYKILCKVVNVELKAETETDEVFAQITLQPDPDQNNLPTVPDPSLPELPRPVVHSFCKILTPSDTSTHGGFSVLRRHANECLPPLDMSMPTPTQELITKDLHGSEWRFKHIYRGQPRRNLLTTGWSTFVTSKKLIAGDAFVYLRSETGEQRVGVRRLVQKQSTMPTSVISSQSMHLGVLASASHAIKTNSMFLVYYRPRLSQSQYIVSVNKYLEASKLGFTVGTKFKMSFEGEDVPVKKFSGTIVDDGDLSPQWSGSEWKSLKVQWDEVTNSNGPERVSPWDIERFDGSAPTINVPLQSSMKNKRPREPSECLDIQSLEPTQEFWLSGMPQQHEK…
PheARF34	PH02Gene27144.t1	MESQIPNYPNLPPQLICQLHNVTMHADAETDEVYAQMTLQPLNPQELKDPYLPAELGTANKQPTNYFCKTLTASDTSTHGGFSVPRRAAEKVFPPLDFTQQPPAQELMAKDLHGNEWKFRHIFRGQPKRHLLTTGWSVFVSAKRLVAGDSVLFIWNDNNQFLLGIRRANRPQTVMPSSVLSSDSMHIGLLAAAAHAASTNSRFTIFYNPRASPSEFVIPLAKYVKAVYHTRISVGMRFRMLFETEESSVRRYMGTITGISDLDGVRWPNSHWRSVKVGWDESTAGERQPRVSLWEIEPLTTFPMYTSPFQLRLKRPWPTDLPSLHGGKDDDLTSSLMWLRDSANPGFQSLNFGGLGMSPWMQPRLDASLLGLTPDMYQTIAATAFQDPTKQVSPTILQF…
PheARF35	PH02Gene29393.t1	MKQTPSSSASAAAGPCEGERKAPTISAELWHACAGPLVSLPPVGSLVVYFPQGHSEQVAASMQKDVDAHVPSYPNLPSKLICLLYSVTLHADPDTDEVYAQMTLQPVNTYGKEALQLSELALKQARPQMEFFCKTLTASDTSTHGGFCVPRRSAEKIFPPLDFSMQPPAQELQARDIHDNVWTFRHIYRGQPKRHLLTTGWSLFVSGKRLFAGDSLIFVRDEKQQLLLGIRRASRQPTNISSSVLSSNSMHIGVLAAAAHAAANTSPFTIFYNPRASPTEFVIPFAKYQKALYGNQISLGMRFRMVFETEELGTRRYMGTITGISDLDPVRWKNSQWRSLQVGWDESAAGERRDRVSIWETEPVAAPFFICPQPFFGVKRPRQLDDESSEMENLFKRAM…
PheARF36	PH02Gene29753.t2	MQKDIDAHVPSYPDLPSKLICLLHNVTLHADPETDEVYAQMTLQPVTSYGKEALQLSELALKQARPQTEFFCKTLTASDTSTHGGFSVPRRSAEKIFPSLDFSMQPPAQELHARDLHDNVWTFRHIFRGQPKRHLLTTGWSLFVSGKRLFAGDSVIFVRDDKQQLLLGIRRANRQPTNISSSVLSSDSMHIGILAAAAHAAANNSPFTIFYNPRASPTEFVIPFAKYQKAVYGNQISLGMRFRMMFETEELGTRRYMGTITGISDLDPVRWKNSQWRNLQVGWDESAAGERRNRVSIWEIEPVAAPFFICPPPFFGAKRPRQLDDESSEMENLLKRAMPWLGEEICIKDSQTQNTVMPGLSLVQWMNINMQQSSSFANTAMQSEYLRSLSNPSMQNIGA…
PheARF37	PH02Gene30517.t2	MITFADLTEPAPGAERCVDQQLWLACAGGMCTVPPVGSSVYYFPQGHAEHALGLAAGADLSAARVPALVPCRVAAVRYMADPDTDEVFARIRLVPLRTADSEAEREDDGAGAANEEQEKPASFAKTLTQSDANNGGGFSVPRYCAETIFPRLDYAADPPVQSVVAKDVHGAAWKFRHIYRGTPRRHLLTTGWSTFVNQKKLVAGDSIVFLRGDGGELHVGIRRAKRGFCGAGGGGEEASMPGWDQYAGLTRGNVSPCGAAKGRGKVRAEDVVEAARLAGGGQPFEVVYYPRASTPEFCVRTSAVRAAMRVQWCPGMRFKMAFETEDSSRISWFMGTVSGVQVTDPIRWPQSPWRLLQVTWDEPDLLQNVKRVSPWLVELVSTMPAIHLASFSSPRKKPR…
PheARF38	PH02Gene34220.t1	MAQPPAAPPLDRLVWLASAVPLSRLPAVGSQVYYFPHGHSEQCPTPLPAPLPPPYIFPCTVAAVDLFADAKTDEPYATISLLPGPHRDPPPAQPDPNPNPNHAGGDGSFSYFAKQLTQSDANNGGGFSVPRFCADFIFPKLDFEADPPVQKLLMRDLRGKPWEFRHIYRGTPRRHLLTTGWSKFVNAKLLVAGDTVVFMRRPEGELLVGVRRAPRFPVSLQATGPLRNARARVPPQEVLDAARLAAEGRPFTVTYYPRQGAGEFVVPRKEAEDAINSTTWEPGVQVRMQVMEAEDSRRSDWASGTVKAVDPSIIWRMLEIDWDDSTSSSSTKSRHVNAWQVQFVGYPPLLKRLRISEGIPPPCSGSGATADPLMAPESQTMAILLGLPIPAGMQGARHN…
PheARF39	PH02Gene34681.t1	MKLSPWTGGGLPDQPASPEVAEEQKCLNSELWHACAGPLVSLPEVGSRVVYFPQGHSEQVAASTNKEMESQIPNYPNLPPQLICQLHNVTMHADAETDEVYAQMTLQPLSPQELKDPFLPAELGAASKQPTNYFCKTLTASDTSTHGGFSVRRRAAEKVFPPLDFTQQPPAQELIAKDLHGNEWKFRHIFRGQPKRHLLTTGWSVFVSAKRLVAGDSVLFIWNDNNQLLLGIRRANRPQTVMPSSVLSSDSMHIGLLAAAAHAASTNSRFTIFYNPRASPSEFVIPLAKYVKAVYHTRISVGMRFRMLFETEESSVRRYMGTITGISDLDPVRWLNSHWRSVKVGWDESTAGERQPRVSLWEIEPLTTFPMYPSPFPLRLKRPWPTGLPSLYGGKDDDL…
PheARF40	PH02Gene35215.t1	MAAAGPAGGGEGGVIGGGVDGLFVELWKACAGPLAAVPAVGERVFYFPQGHIEQVEASTNQVAEQQGTPLYNLPWKILCKVMNVELKAEQDTDEVYAQLTLLPEKKQDENVSKEEEVVPDAPPAVAERTRVHSFCKTLTASDTSTHGGFSVLRRHADECLPPLDMSQHPPTQELVAKDLHGVEWPFRHIFRGQPRRHLLQSGWSVFVSAKHLVAGDAFIFLRGENGELRVGVRRAMRQQANIPSSVISSHSMHLGVLATAWHAANTGTMFTVYYKPRTSPAEFVVPRDRFDESLKRNHSIGMRFKMRFEGEEAGEQRFTGTIVGIGDSDPSGWVDSKWRSLKVRWDEASSVPRPERVSPWQIEPAVSPPPVNPLPAPRIKRPRPNVIASLPNLSAVHKE…
PheARF41	PH02Gene36770.t1	MGLAAEAQDAFKTMRLRVTDEPAIRRPFVTRVVHGWNEPSPGGPKWIIECFFYSLKQLRAETDSDEVYAQIMLQPEADLSEPTSPDPEPHEPERCNVHSFCKTLNASDMSTHGGFSVLRRHVEECLPSLHMAQNPPCQELVAKDLHANEWHFRHIFRGQSRRHLLTTAWSVFVSSKRLVAGDVFIFLRGENGDLRVGVRRLMRQPNNMPSSVISSHNMHLGVLATASHAISTGTLFSIFYKPRTGRSEFIVSVNKYVEAKNHKMNVGMRFKMRFEGYGAPERCCIVMFSLLSSKISTHVFTTDNNRLSLLQDINVHNLLLHLPLLQNSLQVLVCKNPQQNLRKLSHFRDYSELKNYILQAALYNYIKHNLVSLYFLHTAYIRFFF
PheARF42	PH02Gene37045.t5	MITFVDSAAMERERENDKCLDPQLWHACAGGMVQMPPVSSKVYYFPQGHAEHAQGQGPVEFPAGHVPALVLCRVAGVRFLADPDTDEVFAKIRLVPVRPHDPGYAGDADDGIGAAAQEEKPASFAKTLTQSDANNGGGFSVPRYCAETIFPRLDYSADPPVQTVLAKDVHGLVWKFRHIYRGTPRRHLLTTGWSAFVNQKKLVAGDSIVFMRTENGDLCVGIRRAKKGGVGGPELLPPPPLAGGNYGGFSMFLRGEEDSNKMMVARANVRVRVRPEEVVEAANLAVSGQPFEVVYCPRASTPEFCVKAGAVRAAMRTQWCPGMRFKMAFETEDSSRISWFMGTVSAVQVADPIRWPNSPWRLLQVTWDEPDFLQNVKRVSPWLVELVSNMPAIHLAPFS…
PheARF43	PH02Gene37247.t1	MKLSPSEMPRPLPENGGEQRCLNSELWHACAGPLVSLPVVGSRVVYFPQGHSEQVAASTNKEVDAQIPNYPNLPPQLICQLHNVTMHADAETDEVYAQMTLQPLSPEEQKEPFLPIELGAASKQPTNYFCKTLTASDTSTHGGFSVPRRAAEKVFPPLDFSLQPPSQDLIATDLHDNEWKFRHIFRGQPKRHLLTTGWSVFVSAKRLVAGDSVIFIWNDNNQLLLGIRRANRAQTVMPSSVLSSDSMHIGLLAAAAHAAATNSRFTIFYNPRASPSEFVIPLAKYVKPVYHTRVSVGMRFRILFETEESSVRRYMGTITGISDLDSVRWPNSHWRSVKVGWDESTAGDKQPRVSLWEIEPLTTFPMYPTAFPSRLKRPWASGLPSVYGMFNGGKNDDFA…
PheARF44	PH02Gene38150.t2	MAAAAAAAAAGLAGGGEGAGVGGGVDGLFVELWKACAGPLAAVPAVGERVFYLPQGHIEQVEASTNQVAEQHGTPLYNLPWKIPCKVMNVELKAEQDTDEVYAQLTLLPEKKRDENASTEEEEVVPDALPAVAERTRVHSFCKTLTASDTSTHGGFSVLRRHADECLPPLDMSQHPPTQELVAKDLHGTEWRFRHIFRGQPRRHLLQSGWSVFVSAKRLVAGDAFIFLRGENGELRVGVRSAMRQQANIPSSVISSHSMHLGVLATAWHAVNTGTMFTVYYKPRTSPAEFVVPRDWFDESLKRNHSIGMRFKMRFEGEEAAEQRFNGTIVGIGDSDPSGWVDSKWRSLKVRWDEASSIPRPERVSPWQIEPAVSPPVNPLPAPRIKRPRPNVIASSPDL…
PheARF45	PH02Gene40447.t1	MITFADLTEPAPGAERCVDRQLWLACAGGMRTVPPVGSSVYYFPQGHAEHALGLAAGADLSAARVPALVPCRVATVRYMADPDTDEVFARIRLVPLHASDAKAELEGDGTAAPDEEQEKPASFAKTLTQSDANNGGGFSVPRYCAETIFPRLDYAADPPVQTVVTKDVHGASWKFRHIYRGTPRRHLLTTGWSTFVNQKKLVAGDSIVFLRGDAGELHVGIRRAKRGFCGAGGGGEEASMPGWDQYAGLMRGNLGPCGTAKGRGKVRAEDVVEAARLAGGGQPFEVVYYPRASTPEFCVRASAVRAAMRVQWCPGMRFKMAFETEDSSRISWFMGTVAGVQIADPIRWPQSPWRLLQVTWDEPDLLQNVKRVSPWLVELVSSMPAIHLASFSPPRKKPR…
PheARF46	PH02Gene43704.t1	MVAAMEMANPGAAAGSGTCSNALFRELWHACAGPLVTVPRRGERAYYFPQGHMEQLEASTNQQLDQYLPMFNLPSKILCSVVKVELRTKADSDEVYAQIMLQPEADQSELTNPDPEPQELERCTAHSFCKTLTASDTSTHGGFSVLRRHAEECLPQLDMSQNPPCQELVAKDLHGTEWHFRHIFRAEFATSPFSLKLLNLLFTRFDVAL
PheARF47	PH02Gene44368.t1	MANSGAAGGSGSSSDALYRELWHACAGPLVTVPRQGERVYYFPQGHMEQLEASTDQQLDQHLPLFNLPSKILCKVVHVELRAETDSDEVYAQIMLQPEADLSEHTSPDPESHEPERCNVHSFCKTLTASDTSTHGGFSVLRRHAEECLPPLDMTQNPPWQELVVKDLHSNEWHFRHIFRGQPRRHLLTTGWSVFVSSKRLVAGDAFIFLRGENGELRVGVRRLMRQLNNMPSSVISSHSMHLGVLATASHAISTGTLFSVFYKPRTSRSEFVVSVKKYLETKNDKMNVGMRFKMRFEGDEAPERRFSGTIIGVGSMSTSPWADSDWRSLKVQWDEPSAVPRPDRVSPWELEPLVATNQQPPQPPARNKRARPPASPSIAPELPPVFGLWKSPAESTQAF…
PheARF48	PH02Gene44863.t2	MQLYNLPWKILCEVMNVELKAEPDTDEVYAQLTLRPESELQEEHASSEEEVPAAPPVALVRPRVHSFCKTLTASDTSTHGGFSVLRRHADECLPPLDMSRQPPTQELVAKDLHSVEWRFRHIFRGQPRRHLLQSGWSVFVSAKRLVAGDAFIFLRGDNGESRVGVRRAMRQQTNVPSSVISSHSMHLGVLATAWHAVNTGTMFTVYYKPRTSPAEFVVPCDRYMDSLRHNYSIGMRFKMRFEGEEAPEQRFTGTIVGMGDSDPAGWAESQWRSLKVRWDEASSIPRPERVSPWQIEPAVSPPPINPLPVPRNKRLRPNVIATPADSSAQAKEAAPKIAVETQQDVLQRAFQTQENATPKTGFGDGSELDTTQKSILRPSGFDREKNNIPTQRKLGSDGW…
PheARF49	PH02Gene45337.t1	MRDLRGKPWEFRHIYRGTPCHHLLTTGWSKFVNAKLLVAGDTVVFMRHPEGELLVGVRRAPRFPVSLQATGPLRNARARVPPHRSTTWEPGVQVRMQVMEAEDSRRSDWASGTVKAVDPSIIWRMLEISFLVANPI
PheARF50	PH02Gene46465.t2	MSPSEAAAAAAAAAVGTGEGVGAAVRGGGGGGGGGGAEDGLFSELWSACAGPLVTVPRVGEKVFYFPQGHIEQVEASTNQVAEQRMQLYDLPWKILCEVMNVELKAEPDTDEVYAQLTLLPESKREENASSEEVPAAPPAAPVRPRVHSFCKTLTASDTSTHGGFSVLRRHADECLPSLDMSRQPPTQELVAKDLHGVEWRFRHIFRGQPRRHLLQSGWSVFVSAKRLVAGDAFIFLRGDNGELRVGVRRAMRQQTNVPSSVISSHSMHLGVLATAWHAVNTGTMFTVYYKPRTSPAEFVVPYDRYMDSLKCNYSIGMRFKMRFEGEEAPEQRFTGTIVGMGDSDPAGWAESQWRSLKVRWDEASSIPRPERVSPWQIEPAVSPPPINPLPVPRTKRLR…
PheARF51	PH02Gene50249.t1	MAVAMEMANPGAATGSGTCSNALFRELWHACAGPLVTVPRRGERAYYFPQGHMEQLEASTNQQLDQYLPMFNLPSKILCSVVKVELRAEADSDEVYAQIMLQPEADQSELTNPDPEPQELERCTAHSFCKTLTASDTSTHGGFSVLRRHAEECLPQLDMSQNPPCQELVAKDLHGTEWHFRHIFRGQPRRHLLTTGWSVFVSPKRLVAGDAFIFRRYTMP
PheARF52	PH02Gene50607.t1	MANSGTAGGSGSSSDALYRELWHACAGPLVTVPCQGERVYYFPQGHMEQLEASTDQQLDQHLPLFNLPSKILCKVMNVELRAETDSDEVYAQIMLQPEADQSEPTSPDPEPHEPERCNVHSFCKTLTASDTSTHGGFSVLRRHAEECLPPLDMTQNPPWQELVAKDLHANEWHFRHIFRGQPRRHLLTTGWSVFVSSKRLVAGDAFIFLRGENGDLRVGVRRLMRQLNNMPSSVISSHSMHLGVLATASHAISTGTLFSVFYKPRTSRSEFIVSVNKYLEAKNHKMNVGMRFKMRFEGDEAPERRFSGTIIGVGSMSTSPWADSDWRSLKVQWDEPSAVPRPDRVSPWELEPLVATNQQPPQPPARNKRARPPASPSIAPELSPIFGLWKSPAESTQAF…
