# Supplementary material for: GA20ox Family Genes Mediate Gibberellin and Auxin Crosstalk in Moso bamboo (Phyllostachys edulis)
Source: Plants (Basel). 2023 Aug 1;12(15):2842. doi: 10.3390/plants12152842 (PMC10421110; doi:10.3390/plants12152842)
Supplement: Supplementary file 1 [file plants-12-02842-s001.zip › Table S1. Identification of GA20ox family genes and physicochemical property analysis of Moso bamboo.xlsx]

## Sheet: Sheet1
Gene ID	Database NO.	Number of Amino Acid	Molecular Weight	Theoretical pI	Instability Index	Aliphatic Index	Grand Average of Hydropathicity
PheGA20ox1	PH02Gene01579.t1	129	14591.8	9.87	37.69	76.28	-0.356
PheGA20ox2	PH02Gene01581.t1	181	20369.5	9.32	53.48	84.48	-0.212
PheGA20ox3	PH02Gene07881.t1	365	40315.7	6.22	43.15	72.52	-0.359
PheGA20ox4	PH02Gene08927.t1	366	40753.1	5.83	42.86	75.71	-0.246
PheGA20ox5	PH02Gene10705.t1	426	46423.6	6.76	57.37	70.4	-0.324
PheGA20ox6	PH02Gene15516.t1	390	42197.7	5.89	47.01	71.46	-0.269
PheGA20ox7	PH02Gene21310.t1	369	40916.2	5.46	38.72	76.42	-0.265
PheGA20ox8	PH02Gene26108.t1	326	36147.5	5.95	33.57	74.26	-0.315
PheGA20ox9	PH02Gene40136.t1	395	43483.2	6.86	39.88	68.76	-0.374
PheGA20ox10	PH02Gene46883.t1	314	34946.8	5.73	52.48	79.87	-0.238
