# Supplementary material for: GA20ox Family Genes Mediate Gibberellin and Auxin Crosstalk in Moso bamboo (Phyllostachys edulis)
Source: Plants (Basel). 2023 Aug 1;12(15):2842. doi: 10.3390/plants12152842 (PMC10421110; doi:10.3390/plants12152842)
Supplement: Supplementary file 1 [file plants-12-02842-s001.zip › Table S2. Genetic information on the syntenic relationships of Moso bamboo and other species.xlsx]

## Sheet: ma
Moso bamboo Chromosomes	Moso bamboo gene names	Other species chromosomes	Other species gene names
hic_scaffold_4	PH02Gene26108.t1	chr19.1	evm.model.ORIGINAL_2088.24
hic_scaffold_4	PH02Gene26108.t1	chr20.1	evm.model.ORIGINAL_6592.74
hic_scaffold_4	PH02Gene26108.t1	chr22.1	evm.model.FRAGSCAFF_273.254
hic_scaffold_7	PH02Gene40136.t1	chr1.1	evm.model.FRAGSCAFF_129.1081
hic_scaffold_7	PH02Gene40136.t1	chr13.1	evm.model.FRAGSCAFF_236.327
hic_scaffold_7	PH02Gene40136.t1	chr14.1	evm.model.FRAGSCAFF_343.133
hic_scaffold_7	PH02Gene40136.t1	chr2.1	evm.model.FRAGSCAFF_232.105
hic_scaffold_7	PH02Gene40136.t1	chr3.1	evm.model.FRAGSCAFF_173.963
hic_scaffold_9	PH02Gene15516.t1	chr1.1	evm.model.FRAGSCAFF_129.1081
hic_scaffold_9	PH02Gene15516.t1	chr13.1	evm.model.FRAGSCAFF_236.327
hic_scaffold_9	PH02Gene15516.t1	chr14.1	evm.model.FRAGSCAFF_343.133
hic_scaffold_9	PH02Gene15516.t1	chr2.1	evm.model.FRAGSCAFF_232.105
hic_scaffold_9	PH02Gene15516.t1	chr3.1	evm.model.FRAGSCAFF_173.963
hic_scaffold_14	PH02Gene07881.t1	chr1.1	evm.model.FRAGSCAFF_129.1081
hic_scaffold_14	PH02Gene07881.t1	chr13.1	evm.model.FRAGSCAFF_236.327
hic_scaffold_14	PH02Gene07881.t1	chr14.1	evm.model.FRAGSCAFF_343.133
hic_scaffold_14	PH02Gene07881.t1	chr2.1	evm.model.FRAGSCAFF_232.105
hic_scaffold_14	PH02Gene07881.t1	chr3.1	evm.model.FRAGSCAFF_173.963
hic_scaffold_15	PH02Gene21310.t1	chr18.1	evm.model.ORIGINAL_3981.39
hic_scaffold_15	PH02Gene21310.t1	chr7.1	evm.model.FRAGSCAFF_216.53
hic_scaffold_15	PH02Gene21310.t1	chr8.1	evm.model.FRAGSCAFF_387.1329
hic_scaffold_16	PH02Gene10705.t1	chr1.1	evm.model.FRAGSCAFF_129.1081
hic_scaffold_16	PH02Gene10705.t1	chr13.1	evm.model.FRAGSCAFF_236.327
hic_scaffold_16	PH02Gene10705.t1	chr14.1	evm.model.FRAGSCAFF_343.133
hic_scaffold_16	PH02Gene10705.t1	chr2.1	evm.model.FRAGSCAFF_232.105
hic_scaffold_16	PH02Gene10705.t1	chr3.1	evm.model.FRAGSCAFF_173.963
hic_scaffold_21	PH02Gene08927.t1	chr18.1	evm.model.ORIGINAL_3981.39
hic_scaffold_21	PH02Gene08927.t1	chr7.1	evm.model.FRAGSCAFF_216.53
hic_scaffold_21	PH02Gene08927.t1	chr8.1	evm.model.FRAGSCAFF_387.1329
hic_scaffold_23	PH02Gene46883.t1	chr10.1	evm.model.ORIGINAL_2167.77
hic_scaffold_4	PH02Gene26108.t1	Os-7	Os-transcript:Os07t0169700-01
hic_scaffold_7	PH02Gene40136.t1	Os-1	Os-transcript:Os01t0883800-02
hic_scaffold_7	PH02Gene40136.t1	Os-5	Os-transcript:Os05t0421900-00
hic_scaffold_9	PH02Gene15516.t1	Os-1	Os-transcript:Os01t0883800-02
hic_scaffold_9	PH02Gene15516.t1	Os-5	Os-transcript:Os05t0421900-00
hic_scaffold_14	PH02Gene07881.t1	Os-1	Os-transcript:Os01t0883800-02
hic_scaffold_14	PH02Gene07881.t1	Os-5	Os-transcript:Os05t0421900-00
hic_scaffold_15	PH02Gene21310.t1	Os-3	Os-transcript:Os03t0856700-01
hic_scaffold_16	PH02Gene10705.t1	Os-1	Os-transcript:Os01t0883800-02
hic_scaffold_16	PH02Gene10705.t1	Os-5	Os-transcript:Os05t0421900-00
hic_scaffold_21	PH02Gene08927.t1	Os-3	Os-transcript:Os03t0856700-01
hic_scaffold_23	PH02Gene46883.t1	Os-4	Os-transcript:Os04t0643500-00
hic_scaffold_4	PH02Gene26108.t1	Zm-2	Zm-transcript:Zm00001d007894_T001
hic_scaffold_7	PH02Gene40136.t1	Zm-3	Zm-transcript:Zm00001d042611_T001
hic_scaffold_7	PH02Gene40136.t1	Zm-8	Zm-transcript:Zm00001d012212_T001
hic_scaffold_9	PH02Gene15516.t1	Zm-3	Zm-transcript:Zm00001d042611_T001
hic_scaffold_9	PH02Gene15516.t1	Zm-8	Zm-transcript:Zm00001d012212_T001
hic_scaffold_14	PH02Gene07881.t1	Zm-3	Zm-transcript:Zm00001d042611_T001
hic_scaffold_14	PH02Gene07881.t1	Zm-8	Zm-transcript:Zm00001d012212_T001
hic_scaffold_15	PH02Gene21310.t1	Zm-1	Zm-transcript:Zm00001d034898_T001
hic_scaffold_16	PH02Gene10705.t1	Zm-3	Zm-transcript:Zm00001d042611_T001
hic_scaffold_16	PH02Gene10705.t1	Zm-8	Zm-transcript:Zm00001d012212_T001
hic_scaffold_21	PH02Gene08927.t1	Zm-1	Zm-transcript:Zm00001d034898_T001
hic_scaffold_23	PH02Gene46883.t1	Zm-10	Zm-transcript:Zm00001d026431_T001
hic_scaffold_23	PH02Gene46883.t1	Zm-2	Zm-transcript:Zm00001d002100_T001
